# Supplementary material for: A novel prognostic signature and therapy guidance for hepatocellular carcinoma based on STEAP family
Source: BMC Med Genomics. 2024 Jan 8;17:16. doi: 10.1186/s12920-023-01789-0 (PMC10775544; doi:10.1186/s12920-023-01789-0)
Supplement: Supplementary file 2 — Additional file 2: Table S1. Differentially expressed genes of the two prognostic risk group in the TCGA. [file 12920_2023_1789_MOESM2_ESM.xlsx]

## Sheet: Table S1. Differentially expres
Table S1. Differentially expressed genes of the two prognostic risk group in the TCGA.
Gene_symbol	High_risk_mean	Low_risk_mean	P	OR
AAA1	7.12654	3.50785	0.0126366	2.0316
AACSL	10.1518	2.4336	0.0144861	4.17153
ABCA4	72.6318	34.7833	0.00134104	2.08812
ABCG4	2.12534	7.27887	0.00144622	-3.42481
ABHD12B	15.9379	4.7756	0.0189125	3.33736
ABO	2.75979	6.37979	5.22e-06	-2.3117
ACCN1	1.80472	3.931	4.3e-07	-2.17817
ACCN2	130.979	51.5722	3.18e-08	2.53973
ACER1	0.855757	1.84558	0.0146334	-2.15666
ACSBG1	6.44693	21.297	9.94e-07	-3.30342
ACTC1	3.82862	8.65925	0.0470122	-2.26171
ADAM18	0.311785	0.027017	0.00872742	11.5403
ADAMTS15	4.85867	12.3037	9.53e-10	-2.53232
ADAMTS1	473.048	979.389	1.87e-12	-2.07038
ADAMTS20	2.29462	0.848903	0.000173128	2.70305
ADAMTS2	98.9906	213.888	6.15e-09	-2.16069
ADAMTSL2	361.142	894.404	3.66e-14	-2.4766
ADCY1	242.263	787.796	1.85e-14	-3.25182
ADCYAP1	4.72712	10.6758	8e-06	-2.25841
ADH7	3.41887	7.92165	0.000621097	-2.31704
ADORA2B	36.4516	18.0043	0.00235957	2.02461
ADRA1A	47.4344	129.158	7.98e-06	-2.72287
ADRA2A	66.7369	136.736	1.15e-06	-2.04889
AEBP1	1244.27	4244.83	2.88e-11	-3.41149
AFP	32777.4	7296.82	4.85e-05	4.49201
AG2	301.023	677.408	2.05e-10	-2.25036
AGBL4	3.2177	6.77088	0.0104856	-2.10426
AGR3	4.583	9.70292	0.0112271	-2.11715
AGRP	1.16796	5.54194	0.0401253	-4.74499
AGTR2	1.86605	3.81416	0.0434164	-2.04397
AGXT2L1	1141.66	2911.33	1.74e-09	-2.55007
AIF1L	215.748	433.61	1.05e-11	-2.00979
AKR1D1	1161.38	2890.49	1.89e-10	-2.48884
ALDH3A1	6664	3136.2	0.000238043	2.12486
ALDOB	64611.5	150817	1.02e-14	-2.33422
ALOX15	3.88444	10.4832	0.00060391	-2.69876
ALPPL2	1.34847	0.565206	0.00714234	2.38581
ALX1	7.90711	0.830984	7.88e-06	9.51536
AMOTL1	565.255	1212.39	1.08e-12	-2.14486
AMTN	0.9591	0.046467	0.00913934	20.6404
ANGPT4	0.573031	2.19671	3.39e-08	-3.83349
ANGPTL1	100.037	311.196	8.39e-12	-3.1108
ANGPTL7	0.925082	76.4038	2.32e-05	-82.5914
ANKFN1	170.142	83.9153	0.0132023	2.02754
ANKRD26P1	33.5789	5.42112	0.00427925	6.1941
ANKRD7	1.56344	0.508742	0.00169913	3.07315
ANO1	1059.42	2869.37	1.34e-15	-2.70844
ANO3	26.7832	70.014	7.95e-06	-2.6141
ANXA10	254.868	642.622	3.96e-11	-2.52139
AP1M2	710.932	312.105	7.58e-05	2.27786
APCDD1L	9.274	1.76345	0.0118022	5.25902
APLNR	429.784	872.027	7.18e-12	-2.02899
APOBEC2	6.67023	2.6234	0.00672057	2.54259
AQP1	2116.91	4827.02	6.7e-10	-2.28022
AQP8	70.7754	201.587	0.00250128	-2.84826
ARHGDIG	0.798902	5.95404	0.00226444	-7.45278
ARID3A	272.796	126.763	0.000794125	2.15203
ASB10	0.0513566	0.149085	0.0101261	-2.90293
ASB15	0.430332	6.18615	0.0142619	-14.3753
ASPG	312.065	1009.88	4.99e-13	-3.23611
ASPN	291.021	582.767	3.57e-10	-2.00249
ASTN1	6.82404	14.586	2.63e-08	-2.13744
ATP12A	4.24347	12.4955	0.0233616	-2.94464
ATP13A4	2.04558	7.32733	2.4e-05	-3.58204
ATP4A	2.78777	5.72393	0.021762	-2.05323
ATP6V0A4	1.88734	0.419399	0.00242561	4.5001
ATP6V1G3	0.230881	0.0311191	0.0111842	7.41927
AURKB	306.375	147.198	2.93e-08	2.08138
AVPR1A	65.5856	223.887	2.2e-08	-3.41366
AVPR2	4.54337	9.50159	4.82e-09	-2.09131
B3GALT2	43.6369	15.2219	0.0481331	2.86673
B3GAT1	82.3867	235.792	0.00516139	-2.86201
BAI2	18.5498	53.1811	0.0188048	-2.86693
BARHL2	0.344377	0.0263793	0.0376372	13.0548
BATF	194.573	93.9964	0.000205115	2.07001
BCO2	87.614	252.795	9.88e-13	-2.88533
BIRC5	450.669	217.804	4.71e-08	2.06915
BIRC7	12.3498	29.3777	0.00071503	-2.37879
BLK	7.89326	16.9704	0.00012383	-2.14998
BMP10	0.0954418	2.61791	3.56e-07	-27.4294
BMP4	443.773	215.65	0.000264815	2.05784
BMPER	5.29583	23.0437	1.3e-09	-4.3513
BMX	6.46553	14.5905	1.29e-11	-2.25665
BOLL	0.518838	0.158084	1.04e-05	3.28204
BRS3	1.08528	0.134323	0.0064783	8.07964
BSND	3.49113	1.60547	0.000413046	2.17453
BTN1A1	1.59855	0.58531	0.00587358	2.73111
BTNL2	0.0762604	0.020808	0.0127959	3.66496
C10orf129	1.95798	0.631978	0.00161129	3.09818
C10orf82	0.911062	0.164065	0.0444646	5.55306
C10orf91	13.8236	2.15978	0.0170615	6.40046
C10orf93	1.6633	3.43662	0.00100381	-2.06615
C11orf36	0.0486676	0.00812128	0.0140097	5.9926
C11orf86	8.67984	3.90775	0.0347508	2.22119
C12orf36	32.9904	3.55551	0.0151195	9.27865
C12orf56	20.45	6.2453	0.000354074	3.27446
C12orf59	18.2583	6.74369	7.61e-06	2.70747
C13orf26	0.0833505	0.355544	0.0123561	-4.26565
C14orf115	0.193939	0.0792298	0.0200049	2.4478
C14orf162	15.7521	39.6152	1.34e-08	-2.51492
C14orf180	7.975	24.169	6.91e-09	-3.0306
C14orf34	1.32275	0.436629	0.00146005	3.02947
C14orf68	1919.59	4561.56	5.87e-05	-2.37632
C15orf50	0.674997	1.75055	0.000577906	-2.59341
C16orf11	2.64856	0.545381	0.00423339	4.85635
C16orf73	5.27482	28.361	0.00250307	-5.37668
C17orf102	0.129607	0.323708	0.00395433	-2.49762
C17orf78	0.187466	0.582738	0.0332407	-3.10849
C18orf20	0.108223	0.28585	0.0175191	-2.6413
C19orf41	0.18891	0.015566	0.0144598	12.1361
C19orf59	6.72759	2.7409	0.0217762	2.45452
C19orf69	6.02197	0.909355	0.000278345	6.62225
C1QTNF1	566.288	1391.59	1.71e-07	-2.45739
C1QTNF4	2.51562	5.52204	5.51e-05	-2.1951
C1QTNF7	12.0052	26.6822	5.66e-09	-2.22255
C1orf125	4.63833	1.71653	0.00309751	2.70216
C1orf175	35.3193	95.1382	1.6e-07	-2.69366
C1orf180	0.181663	0.0826574	0.0275144	2.19778
C1orf64	91.9708	19.1496	4.79e-06	4.80276
C20orf191	4.61121	1.00998	0.000756882	4.56563
C20orf46	173.288	72.346	3.02e-07	2.39527
C21orf84	19.4319	41.462	0.000161739	-2.13371
C22orf31	0.944475	0.441972	0.0252582	2.13696
C22orf33	0.107223	0.219098	0.0109178	-2.04339
C2orf14	0.175655	0.061791	0.00888311	2.84274
C2orf40	4.88156	11.8183	1.24e-08	-2.421
C3orf32	201.568	80.9607	4.23e-05	2.4897
C3orf66	16.8547	4.5903	1.45e-06	3.67181
C4orf31	3.54056	18.3134	0.0005232	-5.17247
C4orf35	0.0689165	0.0185016	0.0158876	3.72489
C4orf47	3.81951	1.71915	2.95e-06	2.22175
C4orf7	206.856	92.126	0.0103929	2.24536
C5orf27	739.337	1643.37	7.34e-06	-2.22276
C5orf38	1.40064	3.5118	0.0129407	-2.50728
C6orf126	1.86774	0.737955	0.0135097	2.53097
C6orf176	8.56875	20.8779	0.00158253	-2.43652
C6orf223	198.934	99.0258	0.00251549	2.00891
C6	4812.12	9638.24	2.55e-10	-2.00291
C7orf71	0.931009	0.174768	0.0422032	5.32713
C7	720.194	3817.53	3.6e-18	-5.3007
C8orf22	3.64709	0.280809	0.00626566	12.9878
C9orf44	0.120538	0.289059	0.00421212	-2.39806
C9orf84	3.84249	1.33454	0.0494407	2.87925
CA10	0.629489	2.58007	0.0262066	-4.09867
CA3	35.1452	136.477	8.17e-06	-3.88323
CA9	880.536	274.933	2.67e-06	3.20272
CABYR	313.643	128.396	0.0199061	2.44278
CACNA1E	29.9725	10.4685	4.65e-05	2.86312
CACNA2D1	2.70195	8.43132	6.21e-05	-3.12046
CACNB4	39.6856	14.7749	0.0233984	2.68601
CALCR	13.4533	1.82039	0.00425486	7.39035
CALHM3	0.947997	0.18946	0.000586665	5.00367
CALML3	143.642	19.3707	0.0042401	7.41543
CAMK1G	7.21956	37.3809	0.00508073	-5.17772
CAMK2A	14.2652	29.5549	0.00320609	-2.07182
CAMK2B	63.0915	145.397	2.11e-13	-2.30454
CAMKV	9.93441	1.98722	0.00331272	4.99915
CAPN13	19.8941	49.9442	0.000534613	-2.5105
CASQ2	19.3396	47.8806	1.28e-10	-2.47579
CCBE1	6.64724	18.5958	3.02e-11	-2.79752
CCDC80	456.768	1096.76	1.1e-08	-2.40112
CCL14	393.566	911.662	4.1e-12	-2.31642
CCL19	166.395	543.455	0.00313323	-3.26605
CCL20	1635.12	735.262	0.000390571	2.22386
CCL21	364.878	1314.91	1.67e-08	-3.6037
CCL23	1.89924	4.90458	2.25e-07	-2.58239
CCNE1	153.43	321.86	0.0323174	-2.09777
CCR3	9.12232	2.54365	1.34e-06	3.5863
CCR9	0.917925	1.85729	0.00796385	-2.02335
CD177	46.7702	4.69828	1.32e-05	9.95475
CD1A	11.9889	5.67229	0.00290749	2.11359
CD1D	104.573	231.47	1.32e-09	-2.21348
CD300LG	18.7069	52.8252	2.29e-10	-2.82383
CD7	481.587	166.81	0.0335133	2.88703
CDC20	755.525	357.995	9.81e-09	2.11043
CDH10	18.488	7.56746	0.000986142	2.4431
CDH19	12.726	25.916	6.21e-07	-2.03646
CDH26	8.56595	3.82083	0.0449921	2.24191
CDH4	1.42343	3.48655	0.00220054	-2.44941
CDH9	21.6252	2.3543	4.69e-07	9.18543
CDHR1	45.6818	11.597	0.0211673	3.9391
CDK5R2	3.42762	0.288756	0.000193865	11.8703
CDX2	18.2137	3.19389	0.0223662	5.70267
CECR7	17.6682	8.24883	9.45e-05	2.1419
CETN1	2.05133	0.273904	0.0144762	7.48922
CFHR3	1646.41	3671.6	6.06e-08	-2.23006
CFHR4	755.404	1741.23	4.66e-09	-2.30503
CHGA	348.98	2.76988	0.00141434	125.991
CHRDL1	26.2569	71.3764	0.00298076	-2.71839
CHRM2	0.106209	1.36669	1.69e-07	-12.8679
CHRNA4	245.235	637.88	2.59e-09	-2.6011
CHRNB4	2.10252	4.5256	0.00165256	-2.15247
CHST8	15.1184	45.8332	4.94e-06	-3.03161
CIDEA	9.03221	43.14	0.00439245	-4.77624
CKMT2	36.6509	287.847	1.68e-06	-7.85375
CLCA3P	0.0649978	0.0231021	0.0255192	2.8135
CLDN18	33.7975	13.8524	0.00124975	2.43983
CLDN19	49.2095	19.3474	0.00142255	2.54346
CLDN5	485.592	993.634	2.49e-06	-2.04623
CLEC1B	1.70772	27.6367	3.97e-05	-16.1834
CLEC2L	49.9437	6.95608	3.35e-05	7.17986
CLEC3B	281.439	688.734	2.3e-15	-2.44719
CLEC4G	11.8135	94.2566	0.0180373	-7.97871
CLEC4M	4.35519	41.1529	0.00617251	-9.44915
CLIC5	66.0073	135.132	1.37e-05	-2.04723
CLLU1OS	3.6806	7.86298	0.0357842	-2.13633
CLRN3	212.878	436.524	8.14e-06	-2.05058
CLSTN2	20.0866	66.3192	2.55e-06	-3.30166
CMA1	2.48648	10.2022	0.00278284	-4.10305
CMTM5	0.230812	0.662978	0.00245276	-2.87238
CNBD1	0.042183	0.00291011	0.0286582	14.4953
CNDP1	74.926	347.842	2.87e-14	-4.64247
CNGB3	3.9747	1.65999	0.000239427	2.39441
CNR2	1.32042	2.64674	0.034155	-2.00448
CNTFR	135.135	307.792	5.5e-06	-2.27767
CNTN2	3.67343	8.87762	0.000121796	-2.41671
CNTN4	22.7497	56.6282	9.08e-13	-2.48919
COL14A1	352.891	1122.55	2.77e-13	-3.18102
COL23A1	20.5243	41.6303	8.75e-10	-2.02834
COL25A1	1.83867	7.71793	9.54e-16	-4.19757
COL29A1	0.411405	0.986953	0.00010131	-2.39898
COL4A4	68.1531	145.558	3.23e-10	-2.13576
COL6A6	1.69054	6.61028	0.000243415	-3.91016
COLEC10	18.7573	103.196	1.9e-13	-5.50164
COLEC12	166.606	51.1277	0.000390563	3.25862
CORIN	45.2361	10.7424	0.00306057	4.21098
COX7A1	70.9363	299.779	1.93e-07	-4.22604
CPA2	352.668	5.04094	0.00029341	69.9608
CPA3	38.8869	89.6757	0.0170468	-2.30607
CPA6	32.2889	8.4802	0.000499794	3.80756
CPAMD8	26.4219	52.8678	2.17e-10	-2.00091
CPNE6	4.83256	50.7133	0.00284623	-10.4941
CPXM2	79.5254	167.773	5.87e-08	-2.10968
CRHBP	28.5951	196.375	8.05e-11	-6.86743
CRISP2	24.4745	1.82574	0.000325401	13.4053
CRISPLD2	278.247	733.46	1.94e-11	-2.63601
CRLF1	111.263	29.1257	1.05e-05	3.8201
CRTAC1	4.89111	229.552	3.84e-09	-46.9325
CRYGS	102.87	25.9228	0.0325536	3.96833
CSF3	0.462805	1.05308	0.0437754	-2.27543
CSN1S1	0.14671	0.0406787	0.0228369	3.60655
CSN2	2.92872	1.38947	0.0162398	2.10779
CSNK1A1P	1.74045	4.15918	0.0044411	-2.38971
CST1	1028.79	343.595	9.55e-05	2.99419
CST4	21.4677	5.93156	0.00332737	3.61924
CST5	2.08393	8.05507	0.00487085	-3.86533
CST9L	0.0710473	0.0074516	0.00312708	9.5345
CST9	0.0558462	0.0159995	0.0335296	3.4905
CSTL1	1.73922	0.77684	0.0127262	2.23884
CT45A1	108.389	7.23728	0.000228036	14.9765
CT45A2	1.99767	0.282444	8.07e-05	7.07278
CT45A3	15.8274	4.21973	5.47e-05	3.75082
CT45A5	11.5045	3.06735	0.00226627	3.75065
CT45A6	2.1416	0.117184	4.99e-05	18.2756
CTAG1B	165.463	24.2601	0.00159799	6.82035
CTAG2	275.603	87.4062	0.000306098	3.15313
CTRB1	31.0691	3.37669	0.0289526	9.20106
CTSG	17.6219	57.9621	0.00203062	-3.28921
CTSK	218.761	1194	3.39e-05	-5.458
CTXN2	1.84825	0.278848	3.28e-05	6.62817
CTXN3	0.0796593	0.00729255	0.00515239	10.9234
CUZD1	87.0013	6.11682	0.00883681	14.2233
CWH43	1.49817	4.90368	1.62e-07	-3.27312
CXCL5	336.63	88.0667	0.0204252	3.82244
CXorf61	6.18373	1.86664	0.000272249	3.31276
CXorf66	1.5139	3.8575	2.48e-05	-2.54806
CYMP	0.0409033	0.0178213	0.0293029	2.29519
CYP11B1	0.509636	1.57259	0.0181687	-3.08572
CYP11B2	14.0444	35.8024	0.00777234	-2.54923
CYP24A1	5.85869	0.993323	0.00790834	5.89807
CYP26A1	26.8798	91.0764	0.000132866	-3.38828
CYP2A13	35.2159	197.053	2.47e-11	-5.59557
CYP2A6	17387.6	35470.6	1.73e-09	-2.04
CYP2A7	772.671	3537.65	9.68e-10	-4.57847
CYP2B7P1	1150.51	3203.54	1.82e-08	-2.78446
CYP2C8	5110.05	11390.4	6.39e-12	-2.22901
CYP4B1	1.65423	3.54921	0.00332425	-2.14554
DAD1L	0.198754	0.0478633	0.0473235	4.15253
DBC1	4.3582	19.4597	7.38e-06	-4.46508
DBH	54.5229	150.909	6.79e-08	-2.76781
DCAF12L2	1.13217	0.310575	0.0310693	3.64539
DCLK1	16.2047	43.262	1.81e-05	-2.66972
DCN	941.344	3148.87	1.48e-12	-3.34508
DCT	0.957457	2.03092	0.00863389	-2.12116
DDN	7.35909	2.13301	1.73e-06	3.45009
2021-12-01	0.20141	0.0806761	0.0352708	2.49653
DEFA1B	2.45765	11.6856	0.031792	-4.75478
DEFA6	1.55296	0.0591553	0.00012456	26.2523
DEFB103B	1.04188	0.107809	0.0282417	9.66414
DEFB126	0.273486	0.0748101	9.22e-05	3.65574
DEFB132	31.3088	70.8191	2.71e-06	-2.26196
DES	111.047	47.9265	0.0330078	2.31702
DGCR5	172.481	388.024	1.39e-06	-2.24967
DGKK	2.76792	1.04927	0.010171	2.63794
DIO3	9.98578	32.692	3.18e-07	-3.27385
DKFZp686A1627	12.6359	2.01015	0.0295622	6.28604
DKK1	926.946	175.55	0.00299102	5.28023
DKK4	183.672	52.885	0.00705674	3.47305
DLGAP2	1.50491	6.44152	1.35e-06	-4.28034
DLK1	7374.21	2069.58	0.0180352	3.56315
DLL3	7.50182	0.675015	0.00266871	11.1136
DLX1	16.5837	5.99502	3.05e-07	2.76625
DLX2	10.809	0.933495	1.57e-06	11.579
DMRT2	5.12227	1.92434	0.0446973	2.66183
DMRTB1	0.97972	10.1841	0.00112123	-10.3949
DNAJB13	8.33772	2.34103	1.78e-08	3.56156
DNAJC5G	1.35873	0.602948	0.000176165	2.25347
DNASE1L3	240.744	646.989	3.15e-10	-2.68746
DNMT3L	36.8543	74.3605	0.000582693	-2.01769
DOK5	19.7402	42.6336	1.48e-09	-2.15974
DPT	66.5649	279.7	1.79e-12	-4.20192
DQX1	83.2792	36.8375	0.0029298	2.26072
DRP2	5.28725	2.60365	0.0129986	2.03071
DSCAM	0.783043	1.80645	0.00317946	-2.30696
DSCR10	0.77708	0.224145	0.000341678	3.46687
DSG4	2.10861	0.761076	0.0243288	2.77057
DUSP13	21.8669	3.05627	1.47e-05	7.15476
DUSP9	1152.1	356.8	0.00928653	3.22899
DVWA	1.66163	0.680838	0.00165359	2.44056
DYNC1I1	216.452	91.263	0.000965509	2.37174
EDDM3A	19.268	3.12294	0.0407517	6.16981
EFEMP1	549.957	1330.65	3.7e-12	-2.41955
EFS	24.2921	54.518	2.69e-09	-2.24427
EGLN3	438.246	163.5	0.00658722	2.6804
ELANE	0.87321	2.70298	1.53e-07	-3.09545
ELFN1	323.263	712.076	6.05e-10	-2.20278
EMP1	413.291	978.862	3.06e-15	-2.36846
EPHA3	85.787	207.096	2.87e-10	-2.41407
EPHA5	9.11753	0.899242	0.00342024	10.1391
EPO	164.682	47.4024	0.0193722	3.47413
EPS8L3	708.22	278.265	1.45e-10	2.54513
ERN2	3.39925	30.0528	0.00078201	-8.84102
ERVFRDE1	1.43373	2.99878	0.0331401	-2.09159
ESR1	114.834	339.964	1.47e-12	-2.96047
ESRRG	88.9225	38.541	0.0221242	2.30722
F2RL3	74.4355	161.79	1.23e-06	-2.17356
F9	3875.87	8086.24	1.6e-08	-2.0863
FABP2	3.37003	1.28509	0.000669082	2.62242
FABP4	200.338	593.913	1.27e-06	-2.96456
FABP6	19.2062	4.49634	1.39e-05	4.27151
FABP7	43.844	0.378423	0.00246801	115.86
FAM101A	142.845	35.7984	0.0111962	3.99026
FAM123C	1.02841	0.136994	0.0444184	7.50693
FAM134B	257.551	586.286	3.46e-09	-2.27639
FAM138E	0.323354	0.14581	0.0462684	2.21764
FAM163B	1.62537	8.94286	1e-10	-5.50206
FAM181A	0.469224	0.0209824	0.0103435	22.3627
FAM183A	3.06989	1.30391	7.83e-06	2.35437
FAM196B	3.55127	1.32915	0.00254141	2.67184
FAM198A	65.7279	155.988	2.81e-12	-2.37324
FAM19A5	95.6711	296.706	0.000603335	-3.10131
FAM24B	28.94	12.8527	3.14e-06	2.25167
FAM46D	0.206318	0.103082	0.0387187	2.00149
FAM47A	0.0898885	0.0124287	0.000512113	7.23232
FAM64A	64.2366	31.3245	0.0209081	2.05068
FAM75A2	0.645437	0.249422	0.00950812	2.58773
FAM83A	7.33486	33.9739	0.000726382	-4.63184
FAM99A	158.816	371.123	8.5e-07	-2.33681
FAM99B	11.5809	29.1023	0.000140526	-2.51295
FBLN2	307.735	1055.41	5.51e-15	-3.42961
FBLN5	410.72	1091.56	1.65e-16	-2.65766
FBP1	4795.03	10066.7	2.84e-12	-2.0994
FBP2	0.483306	1.30152	0.00382969	-2.69296
FBXO40	1.29251	19.962	0.00035823	-15.4443
FCGBP	646.304	242.541	7.11e-06	2.66472
FCN2	17.3595	86.5125	1.45e-06	-4.98357
FCN3	89.5497	444.33	5.19e-10	-4.96182
FER1L5	6.49968	1.41787	0.0279239	4.5841
FERMT1	196.364	76.2273	2e-10	2.57604
FEV	0.968201	0.196046	0.0367908	4.93865
FGF19	151.538	943.896	0.0111375	-6.22878
FGF5	5.75991	0.260685	0.0205843	22.0953
FGF7	29.0981	60.0668	1.39e-08	-2.06428
FGF8	9.3672	0.146989	0.0222424	63.7271
FHL5	6.38832	20.6616	0.000339014	-3.23428
FITM1	38.5644	80.5306	1.04e-08	-2.08821
FLJ25363	0.801336	0.388355	0.0163181	2.06341
FLJ35024	5.65268	1.91261	0.0166949	2.95548
FLJ39609	0.0634297	0.130739	0.044651	-2.06117
FMO2	27.9805	95.2532	1.01e-14	-3.40427
FNDC5	438.643	1392.25	1.47e-13	-3.17399
FOSB	310.057	941.984	1.51e-07	-3.0381
FOS	1330	2715.64	2.7e-05	-2.04182
FRMD5	2.19931	0.856613	0.0283495	2.56745
FRMD7	5.95038	13.6442	7.04e-06	-2.293
FSCB	0.0750753	0.0216947	0.0457292	3.46054
FSHR	0.0287341	0.168221	0.0130786	-5.85442
FSTL4	95.8382	38.6334	0.0385349	2.48071
FSTL5	65.198	31.308	0.00541969	2.08247
FTHL17	5.20265	0.844409	0.016679	6.16129
G6PD	1862.39	708.315	7.34e-13	2.62933
GABRA2	45.6922	4.75407	3.13e-06	9.61117
GABRA3	17.0092	5.94163	0.00247414	2.86271
GABRB1	2.74972	0.640116	0.00974657	4.29566
GABRG3	2.66283	0.649983	0.04268	4.09677
GABRP	13.2408	146.131	0.0011014	-11.0365
GABRQ	2.55327	0.77952	0.0498683	3.27544
GAD1	32.8249	15.4101	0.000468989	2.13009
GAGE12D	409.427	54.8028	1.74e-08	7.47091
GAGE12J	65.2823	11.3614	6.04e-07	5.746
GAGE13	5.48233	0.830189	0.000329963	6.60372
GAGE1	88.7385	10.1599	5.93e-05	8.73423
GAGE2A	119.144	12.7388	1.05e-05	9.35282
GAGE2B	219.016	32.0748	0.000547167	6.82827
GAGE2C	6.52269	1.01438	5.45e-06	6.4302
GAGE2D	494.646	52.3757	7.12e-08	9.44418
GAGE2E	12.5804	0.517355	1.71e-05	24.3168
GAGE4	245.213	37.1258	1.84e-08	6.60492
GAGE8	8.01716	1.99428	4.42e-05	4.02007
GALNT9	0.844197	5.71016	8.33e-07	-6.76401
GALNTL1	28.2342	86.6624	1e-21	-3.06941
GALNTL2	61.4058	132.551	1.45e-12	-2.1586
GALNTL5	0.0675071	0.00866755	0.016431	7.78849
GALNTL6	2.64912	8.36913	0.0112132	-3.15921
GALR1	2.05598	0.653954	0.0142428	3.14393
GAP43	10.0132	3.62678	0.0447551	2.76091
GAS1	26.1668	67.6362	3.78e-13	-2.58481
GATA5	26.5752	57.2226	3.32e-06	-2.15323
GCK	267.172	651.888	1.74e-09	-2.43996
GDAP1L1	8.76458	0.721073	8.01e-05	12.1549
GDF2	2.29379	35.9629	3.25e-07	-15.6784
GDF5	0.777935	2.07566	0.00324338	-2.66816
GEM	158.106	333.3	2.77e-08	-2.10808
GFI1	59.8274	29.0791	0.000645561	2.0574
GGT5	370.338	1061.74	1.59e-13	-2.86695
GGT6	25.2214	82.7727	0.0158978	-3.28184
GHR	821.56	2107.07	5.18e-16	-2.56472
GIF	0.151345	0.00912074	0.000332949	16.5934
GIP	3.03465	0.102928	5.11e-09	29.4831
GJA3	9.15626	4.35394	0.000401033	2.10299
GJB5	3.58414	8.0572	0.00195183	-2.24802
GJB6	41.9525	3.22036	0.0495613	13.0273
GLI2	87.0777	24.8912	0.000209767	3.49833
GLRA4	0.0747187	0.021791	0.0226954	3.42888
GLS2	1107.04	2877.63	7.58e-12	-2.59939
GLYATL3	2.00098	4.81253	0.00197491	-2.40508
GMCL1L	6.7157	15.503	0.000642954	-2.30848
GML	0.0366687	0.00844043	0.0167609	4.34441
GNA14	29.952	69.0656	1.14e-16	-2.30588
GNG4	467.199	206.425	0.000814816	2.26329
GNMT	1466.24	3075.94	1.55e-10	-2.09785
GNRH2	1.86518	14.1787	1.36e-05	-7.60179
GOLGA6A	6.47166	13.2313	0.00183375	-2.0445
GP5	1.58483	5.33695	4.82e-06	-3.36751
GP6	1.13447	2.51842	3.05e-08	-2.21991
GPBAR1	37.2218	74.676	0.0160901	-2.00624
GPLD1	498.604	1304.81	3.77e-12	-2.61692
GPM6A	16.0418	58.3099	6.95e-14	-3.63488
GPR109B	49.6528	22.7146	0.00796792	2.18594
GPR119	1.7351	0.0823644	1.76e-08	21.0662
GPR123	2.19819	7.95776	0.000300892	-3.62015
GPR182	3.9158	17.5726	4.64e-15	-4.48761
GPR44	118.862	59.4131	0.00877322	2.0006
GPR84	14.5525	6.08839	0.00160991	2.3902
GPRC6A	0.830548	0.291348	0.000389926	2.85071
GRHL3	4.2841	9.25678	3.18e-06	-2.16073
GRID2	0.314821	0.0916606	0.0184225	3.43464
GSG1L	0.278999	0.955076	6.81e-07	-3.42322
GSG1	0.226937	1.10076	8.08e-06	-4.85048
GSTA5	0.139618	0.289852	0.0135732	-2.07604
GSTM1	1382.25	3056.24	0.0237531	-2.21107
GSTM5	7.251	52.862	1.91e-11	-7.29031
GSX2	0.00757692	0.0364686	0.0220762	-4.81312
GTF2A1L	1.47787	3.28414	0.0257256	-2.22222
GTSF1	233.976	99.8291	0.00212122	2.34377
GUCY2GP	0.0547082	1.23972	0.0388563	-22.6607
GXYLT2	24.5227	7.83599	0.0336433	3.1295
GYPE	1.40001	4.26056	5.2e-10	-3.04324
GYS2	791.986	1600.42	1.56e-07	-2.02076
HAMP	548.44	2676.3	2.19e-06	-4.87985
HAND2	32.5836	114.043	1.8e-10	-3.50001
HAO2	845.958	1928.74	8.2e-10	-2.27995
HAPLN1	44.2007	3.68131	0.00060204	12.0068
HAR1A	5.16477	12.241	0.000550924	-2.37009
HAR1B	1.78006	3.85926	0.000570344	-2.16805
HAS2	17.4475	39.9342	0.0152582	-2.28882
HBBP1	0.153014	0.00713245	0.00508588	21.4533
HBB	362.989	800.317	0.00103461	-2.2048
HBD	1.16397	9.9359	0.0114589	-8.53624
HCRTR1	0.275158	0.0875697	0.00506053	3.14216
HCRT	0.812991	0.24518	0.000803638	3.31589
HEMGN	0.519083	3.09444	0.0018066	-5.96136
HHIPL2	237.596	53.0583	2.31e-06	4.47803
HHLA2	13.6652	5.43637	0.00014855	2.51367
HIST1H3F	0.393609	0.170575	0.00109417	2.30754
HIST1H4F	0.040633	0.00542872	0.0467625	7.48481
HMGA2	177.008	20.2105	0.00656565	8.75823
HMX1	0.835635	3.15082	0.0226867	-3.77057
HORMAD2	12.8727	26.7425	0.000216051	-2.07746
HOXC13	7.80549	2.66425	0.0284868	2.92971
HOXD13	7.60322	0.835348	0.000113653	9.10186
HPSE2	1.18851	0.270431	0.0260448	4.39485
HRASLS2	58.8686	26.3964	0.0028748	2.23017
HRASLS5	3.01216	9.92598	0.0029902	-3.2953
HS3ST4	103.213	8.32993	0.00283456	12.3906
HS3ST5	3.12739	0.408986	0.0118585	7.64671
HSD17B13	1597.57	6459.96	1.7e-11	-4.04361
HSPB2	24.4552	64.083	2.16e-08	-2.62043
HTN1	0.348076	0.00832394	0.000498869	41.8163
HTR1D	141.961	19.5404	1.51e-08	7.26498
HTR4	11.571	4.98645	2.32e-05	2.32049
IFIT1B	0.405351	1.18002	0.0200245	-2.91111
IFITM5	1.04255	2.20511	0.00961686	-2.1151
IGDCC3	68.4634	7.60996	0.00163517	8.99655
IGF2BP1	778.329	235.445	7.88e-07	3.30577
IGF2BP2	660.164	288.283	8.26e-05	2.28998
IGF2BP3	417.103	123.874	7.43e-12	3.36715
IGFALS	326.115	1195.11	4.21e-11	-3.66468
IGFBP7	3942.38	8269.94	1.95e-16	-2.0977
IGFN1	17.4256	349.158	7.22e-05	-20.0371
IL11	53.3808	3.82067	0.0142497	13.9716
IL17F	0.527023	0.118861	0.00361634	4.43395
IL1A	1.35541	0.596692	0.00321459	2.27154
IL1RL1	9.01679	22.1936	1.25e-10	-2.46136
IL20	0.55574	2.10349	0.00957179	-3.78503
IL25	0.0246764	0.581478	0.00285369	-23.5641
IL31RA	6.20525	1.30792	0.00233933	4.74436
IL33	178.632	358.599	6.19e-15	-2.00748
IL4I1	204.907	86.842	7.3e-07	2.35954
IL7R	27.8744	68.7967	0.0263404	-2.4681
INA	2.40713	5.47973	0.00639493	-2.27646
INGX	1.49943	0.713178	3.81e-06	2.10246
INMT	119.254	419.298	6.58e-15	-3.51601
INS-IGF2	104.044	444.983	6.39e-07	-4.27687
IQCF1	0.483284	0.234371	0.000712098	2.06204
IQCH	87.6336	27.7967	0.00199904	3.15267
IRGM	0.63252	1.82152	0.000193804	-2.87978
ISL2	16.5092	8.07995	9.85e-05	2.04323
ISM2	13.5342	0.716473	0.000274703	18.89
ITGA9	49.1133	132.098	2.38e-09	-2.68966
ITGBL1	138.898	338.8	1.66e-10	-2.43921
JMJD5	307.304	757.395	3e-13	-2.46464
JPH2	14.1556	48.1047	5.22e-06	-3.39828
JPH3	23.7876	5.87993	0.000644409	4.04556
KAZ	44.3835	150.5	3.94e-14	-3.3909
KC6	4.32571	1.847	0.00106137	2.34202
KCNB1	26.8911	61.7941	2.72e-06	-2.29794
KCNE1	4.34681	10.1848	0.000292898	-2.34306
KCNIP1	1.70887	3.94235	1.79e-07	-2.307
KCNJ4	55.6915	130.328	4.29e-07	-2.34018
KCNJ9	1.5961	0.50831	0.00348672	3.14002
KCNK15	7.90778	21.1896	3.66e-07	-2.67959
KCNK9	43.7451	20.4113	0.0224041	2.14318
KCNMB2	9.19424	1.74703	0.00447567	5.2628
KCNN2	27.3372	69.919	9.27e-06	-2.55765
KCNS2	0.485534	3.69514	0.00987053	-7.61046
KCNT1	1.40274	4.12812	0.000369034	-2.94291
KCNU1	111.636	33.8499	0.00943925	3.29796
KDM4DL	0.0623374	0.141015	0.0103895	-2.26213
KIAA0319	10.2845	22.813	0.013744	-2.21819
KIAA0408	1.90055	9.39714	1.22e-06	-4.94444
KIAA1239	13.1361	62.1554	0.000101359	-4.73163
KIAA1984	57.1882	11.9609	1.42e-06	4.78128
KIF2C	403.189	190.225	3.41e-09	2.11954
KIF5A	2.2895	0.610718	0.00109129	3.74886
KIRREL3	2.32376	9.59663	0.00818717	-4.12979
KLK1	3.6069	1.19154	0.00038194	3.02708
KRT20	283.051	109.579	0.00306874	2.58308
KRT27	0.887874	1.86567	7.95e-08	-2.10128
KRT34	0.946752	0.286833	0.0120296	3.30071
KRT37	0.0373956	0.0031234	0.0281009	11.9727
KRT38	0.127766	0.0395527	0.00634234	3.23027
KRT3	0.27373	0.0465447	0.012614	5.88102
KRT7	988.029	2388.77	1.44e-06	-2.41771
KRT81	8.53928	34.6168	1.16e-05	-4.05384
KRT83	0.465868	1.66876	0.0113196	-3.58204
KRTAP19-1	0.166493	0.0279074	0.00310946	5.96591
KRTAP19-3	0.138195	0.035442	0.0259203	3.89917
KRTAP19-5	0.159198	0.0201218	0.00424244	7.91173
KRTAP2-1	0.0597451	0.0276766	0.0401195	2.15869
KRTAP20-4	0.210934	0.0279356	0.00214	7.5507
KRTAP3-2	0.0331786	0.0103037	0.0171209	3.22006
KRTAP4-1	1.34154	0.263453	1.1e-05	5.09215
KRTAP5-11	0.205445	0.0140782	3.02e-06	14.5931
KRTAP5-2	4.92983	19.9716	0.00453849	-4.05118
KRTAP6-3	0.166569	0.0321718	0.00184194	5.17747
LAMA1	103.599	48.6147	0.00200412	2.13102
LAMA2	132.074	428.053	1.09e-13	-3.241
LAMC3	252.534	719.402	2.07e-16	-2.84873
LDHAL6B	0.708952	1.5769	4.54e-09	-2.22427
LGALS14	304.269	1.78712	0.0127195	170.256
LGALS9B	5.39332	12.7803	0.00728882	-2.36966
LGI1	1.25834	4.06595	0.00087615	-3.2312
LHFP	261.238	526.064	2.47e-10	-2.01373
LHX8	11.1029	0.0644734	0.0337652	172.21
LIN28A	12.8479	2.01261	0.00205713	6.38368
LIN28B	143.525	31.8278	1.12e-05	4.50943
LINGO4	28.4279	62.8418	2.18e-09	-2.21056
LIPE	48.1535	120.23	3.75e-05	-2.49681
LIX1	14.1029	2.1345	0.00367521	6.60713
LMX1B	8.91854	17.9565	0.000896153	-2.01339
LOC100130238	3.18566	10.8216	0.000360593	-3.39699
LOC100131726	127.117	415.895	1.03e-06	-3.27174
LOC126536	5.40628	1.40658	0.00263306	3.84357
LOC145820	18.0641	43.5822	8.17e-14	-2.41264
LOC145837	208.911	439.712	1.8e-06	-2.10479
LOC153910	11.8035	1.79317	4.55e-09	6.58249
LOC255167	763.462	1642.64	2.32e-09	-2.15157
LOC285205	0.418954	0.118107	0.0450398	3.54723
LOC285501	0.264143	0.0539835	0.00584501	4.89303
LOC285696	0.124646	0.620881	0.00323259	-4.98117
LOC285780	0.492154	4.10219	0.00144709	-8.33518
LOC389033	0.199587	0.400382	0.00808308	-2.00606
LOC392196	0.00445275	0.0278266	0.037164	-6.24931
LOC400696	6.65106	2.43923	0.00140915	2.72671
LOC415056	0.387843	1.20333	0.000155177	-3.10262
LOC440173	15.7422	5.50505	0.00661774	2.85959
LOC440356	3.33425	1.6402	0.00702643	2.03284
LOC440896	0.738391	1.60747	0.0482691	-2.17699
LOC441601	17.2052	7.14792	0.0442838	2.40702
LOC645166	104.416	32.5045	0.000160099	3.21237
LOC645752	0.606237	1.47274	0.00365997	-2.42931
LOC646813	0.0416868	0.00257075	0.0283784	16.2159
LOC654342	305.368	136.036	5.56e-05	2.24476
LOC723809	26.9367	10.072	0.00650527	2.67441
LOC728264	52.4033	113.273	1.87e-07	-2.16156
LOC728989	5.29123	11.1708	7.24e-06	-2.11118
LOC84931	7.06687	2.45447	5.67e-05	2.87918
LPA	345.199	892.508	1.03e-07	-2.58549
LPO	2.9992	0.528203	0.00523005	5.67813
LRP2	120.452	33.1775	0.0233285	3.63052
LRP4	190.574	52.4852	0.021343	3.631
LRRC43	1.79434	5.27995	4.7e-08	-2.94256
LRRC4C	6.56818	13.4696	3.77e-06	-2.05073
LRRC50	22.6129	52.7943	1.7e-06	-2.3347
LRRC55	5.23597	13.4423	8.13e-08	-2.56731
LRRC69	14.7402	5.04654	6.66e-07	2.92084
LRRN3	5.23042	10.5841	0.000552803	-2.02357
LTBP4	657.712	1383.94	1.02e-13	-2.10418
LTF	55.5395	162.562	1.1e-07	-2.92697
LUM	782.039	1781.4	1.7e-08	-2.27789
LUZP4	8.06481	3.83515	0.0452754	2.10287
LY6G6D	1.46119	0.0684559	0.0300746	21.3449
LYPD1	700.75	309.562	1.95e-05	2.26368
LYPD2	0.798498	8.68769	1.17e-06	-10.88
LYPD4	0.13185	0.0602777	0.0321896	2.18738
LYVE1	87.06	195.345	0.00132751	-2.2438
LYZL4	0.0418538	0.00699308	0.0162562	5.98503
MAGEA10	7.15654	2.35907	0.00204818	3.03363
MAGEA2	151.972	71.4761	0.00274841	2.12619
MAGEA5	0.568545	0.267296	0.0142657	2.12703
MAGEA8	47.9481	16.0363	0.0195988	2.98998
MAGEA9B	38.8655	6.15541	0.0128033	6.31403
MAGED4B	355.445	127.507	0.0472375	2.78765
MAGED4	235.524	77.9285	0.00833992	3.02231
MAMDC2	11.6057	27.0948	4.29e-13	-2.33462
MAMDC4	405.258	1111.58	4.53e-11	-2.7429
MAMSTR	42.0137	19.7497	1.92e-06	2.12731
MAP3K15	10.7608	4.94773	0.0043543	2.17491
MAP3K5	279.902	567.152	5.69e-11	-2.02625
2021-03-11	1.13951	0.106375	0.000545311	10.7122
MATN3	203.087	30.4087	0.00243499	6.67858
MBD3L2	0.00887967	0.0693835	0.0211963	-7.81375
MBD3L5	0.00997088	0.133385	0.0322553	-13.3774
MDGA2	21.9115	10.1075	0.00658383	2.16785
MEG8	0.901908	0.149044	0.0123658	6.05128
MEP1A	436.239	99.0877	1.28e-05	4.40256
MEP1B	6.83558	21.7717	0.000299842	-3.18506
METTL11B	0.790358	0.228393	0.00154387	3.46053
MFAP4	283.39	703.5	2.93e-12	-2.48245
MFSD2A	566.319	1893.67	1.92e-10	-3.34382
MGC87042	44.393	14.1328	1.15e-26	3.14113
MLN	1.70179	0.0951654	0.044906	17.8824
MMEL1	1.9995	4.17127	0.00346494	-2.08616
MMP10	61.8646	16.2325	0.00688016	3.81117
MMP12	108.966	53.4778	1.31e-07	2.03759
MMP13	7.40939	3.33436	0.024361	2.22213
MMP20	0.838548	0.206187	0.000100448	4.06692
MMP23B	48.7064	103.685	7.05e-07	-2.12877
MMP3	16.5155	5.49644	0.00340581	3.00476
MMRN1	55.4314	113.316	2.55e-08	-2.04425
MOGAT2	78.1203	187.805	2.69e-06	-2.40406
MRVI1	102.339	224.495	1.14e-10	-2.19365
MS4A10	4.57584	33.7941	0.0146797	-7.38534
MS4A13	0.0504819	0.00899681	0.00953039	5.61109
MS4A2	5.27783	13.8203	0.000830709	-2.61855
MTMR7	290.486	91.683	0.0235179	3.16837
MTUS2	6.00331	21.8505	0.00014398	-3.63974
MUC5B	3167.45	1447.84	0.0124195	2.18772
MUSK	4.84854	1.51184	0.0293918	3.20704
MYADML2	2.59095	0.991282	0.000420421	2.61374
MYBL2	990.179	366.814	1.48e-10	2.6994
MYF6	1.88806	0.554113	0.0244838	3.40736
MYH11	465.818	959.868	1.09e-11	-2.06061
MYH13	2.15095	11.8652	8.63e-07	-5.51624
MYH2	0.991864	3.5346	0.000142856	-3.56359
MYH4	602.384	3115.9	3.36e-05	-5.17262
MYH6	3.87089	0.29704	0.0303899	13.0316
MYH8	0.825879	4.1965	4.75e-05	-5.08126
MYL3	6.15226	27.0986	4.4e-09	-4.40465
MYL7	0.0706846	0.312965	0.043546	-4.42762
MYL9	1385.4	4885.01	1.14e-08	-3.52607
MYOCD	5.94904	14.2157	1.08e-09	-2.38958
MYOD1	0.752181	0.0912617	0.0128179	8.24202
MYOZ2	0.511029	2.17622	0.000299899	-4.25852
NALCN	20.5212	43.3556	9.61e-07	-2.11273
NBLA00301	9.1841	37.1843	1.24e-10	-4.04877
NCAM2	12.6536	43.7199	4.17e-13	-3.45514
NCRNA00207	0.00314176	0.0316915	0.0205911	-10.0872
NDRG1	9926.27	4427.21	2.71e-06	2.24211
NDRG4	60.1831	234.325	0.0367138	-3.89354
NDST4	2.17362	0.141181	9.88e-05	15.396
NEIL3	71.5454	31.3146	3.67e-09	2.28473
NELL1	42.3245	0.328554	0.0163189	128.821
NEUROD1	4.06324	0.0604809	8.01e-05	67.1823
NEUROD4	0.194804	0.033433	0.00400982	5.82671
NEUROD6	0.0649203	0.428228	0.0471463	-6.5962
NEUROG3	0.406977	0.0450915	0.00355263	9.02559
NFASC	125.716	257.737	2.31e-12	-2.05016
NGB	0.386599	0.175057	0.0469531	2.20842
NGFR	152.766	467.178	2.95e-12	-3.05814
NHLH2	2.19102	0.0878734	0.00344506	24.9338
NKAIN2	39.9581	16.5281	3.28e-05	2.41758
NKAPL	6.48081	17.0917	1.4e-07	-2.63727
NKX6-2	0.026617	1.26685	0.00413881	-47.5956
NKX6-3	2.49516	0.025016	0.0451665	99.7429
NLRP5	1.80439	0.143481	0.0105685	12.5758
NMNAT2	18.1959	37.6584	0.0103932	-2.06961
NMUR1	12.7011	25.9727	1.11e-06	-2.04491
NOS1	0.552968	4.37622	0.000234255	-7.91406
NOX1	11.896	3.68071	0.0336282	3.23197
NPAS1	29.1605	10.1561	0.00367011	2.87122
NPBWR1	2.91072	10.9073	9.34e-07	-3.7473
NPB	60.0646	20.2639	0.017745	2.96412
NPHS2	1.57809	0.0646255	5.06e-05	24.419
NPR3	29.7879	62.2812	8.98e-06	-2.09082
NR0B1	41.371	8.28629	0.00278978	4.99271
NR4A1	711.779	1447.61	2.79e-08	-2.03379
NR4A3	64.9783	130.057	4.25e-06	-2.00154
NRCAM	495.363	190.529	3.13e-05	2.59993
NTF3	6.31576	18.4297	1.14e-12	-2.91805
NTRK2	57.0166	168.19	3.09e-07	-2.94984
NXF3	0.894536	3.58419	0.00615677	-4.00676
ODAM	267.591	94.7351	5.17e-06	2.82462
ODZ3	41.4844	15.6599	0.0476203	2.64908
OGN	25.1011	138.904	4.89e-14	-5.53378
OLAH	1.62998	4.02109	0.0142464	-2.46695
OLIG2	0.945165	0.121916	0.0391405	7.7526
OLIG3	6.09483	0.749846	0.000295668	8.12811
OMD	6.42344	24.9348	3.23e-12	-3.88184
OPALIN	0.103184	0.0175287	0.0217023	5.88654
OPRK1	12.4497	0.608715	0.00773778	20.4525
OPRM1	0.0276258	0.00539202	0.0475327	5.12346
OR11A1	0.735532	0.110191	0.0172375	6.67503
OR12D2	2.38727	0.78529	5.63e-05	3.03998
OR13A1	4.24584	0.935566	0.0368328	4.53826
OR2AT4	0.0815692	0.0295186	0.0175734	2.76331
OR2H1	1.212	0.502927	0.00675624	2.4099
OR3A1	0.076983	0.0133521	0.0349333	5.7656
OR4N4	2.09956	0.642439	0.00738497	3.26811
OR56A5	0.0602654	0.00835585	0.00491114	7.21236
OR5AK2	0.00816539	0.0626745	0.00709826	-7.67563
OR5C1	0.0594302	0.0167793	0.0435131	3.54189
OR5M11	0.313759	0.00328564	0.000265131	95.4942
OR5M8	0.17915	0.00264894	0.0283784	67.6309
OR6B1	0.0566247	0.0188016	0.0354122	3.0117
OR6C2	0.148635	0.0219271	0.00538051	6.7786
OR6C70	0.115494	0.0450324	0.00531272	2.56468
OR7C1	2.17988	0.471023	0.0411272	4.62797
OR7E5P	0.214504	0.0205968	0.00970063	10.4144
OR8A1	0.713384	0.19181	3.35e-06	3.71922
OR8B2	0.0446495	0.010317	0.0290585	4.32775
OR8G5	0.0760269	0.0143176	0.000562069	5.31005
OTX2	0.944741	0.0453883	0.00296396	20.8146
OVOL1	24.6077	51.3462	0.000377166	-2.08659
OXT	18.4726	43.9333	0.00667206	-2.3783
P2RX2	11.4777	25.0562	0.00452095	-2.18303
P2RX3	2.55281	5.15817	0.000608254	-2.02058
PABPC1P2	0.600893	0.280171	0.0083475	2.14473
PADI1	23.0362	228.157	1.69e-05	-9.90427
PAGE1	357.132	25.0746	6.66e-05	14.2428
PAGE2B	291.74	119.065	0.00272738	2.45026
PAGE2	217.068	70.9674	0.00540693	3.0587
PAK3	7.77546	24.5155	0.0397402	-3.15293
PANX3	1.30923	0.271611	0.00182573	4.82026
PART1	77.5583	21.8411	2.19e-05	3.55102
PAX1	0.0193654	0.158709	0.0490185	-8.1955
PCBP3	10.9735	35.323	1.52e-07	-3.21893
PCDH7	18.0365	45.0584	2.41e-11	-2.49817
PCDHGB7	19.5578	41.4581	1.18e-07	-2.11977
PCK1	13586.1	27204.8	2.16e-08	-2.0024
PDE2A	141.271	320.247	1.91e-17	-2.26689
PDE6C	1.41322	4.57617	2.32e-05	-3.23811
PDHA2	0.299372	0.14272	0.0286807	2.09762
PDZD4	36.3251	76.6634	4.91e-11	-2.11048
PDZRN4	3.36574	7.74929	2.74e-11	-2.3024
PEBP4	8.99305	50.396	1.88e-07	-5.60389
PEG10	7860.57	3896.84	0.0114267	2.01716
PFKFB4	176.051	66.2474	1.16e-09	2.65747
PGA5	1.59168	0.497599	0.028917	3.19872
PGC	6079.12	1567.55	2.58e-05	3.8781
PGR	17.1476	37.7741	2.05e-09	-2.20288
PHACTR3	0.73217	6.40013	1.46e-07	-8.74131
PHOX2B	0.240571	0.018358	0.029225	13.1045
PHYHIPL	548.43	246.244	3.55e-10	2.22718
PI16	2.90525	9.65094	0.000568728	-3.3219
PIRT	0.874923	0.404153	0.0477351	2.16483
PKHD1L1	17.9744	6.137	0.00118377	2.92886
PKIB	339.703	99.8013	1.74e-07	3.40379
PLA2G2A	6960.87	23559.6	0.00165069	-3.38458
PLAC9	61.6165	226.539	4.21e-07	-3.67659
PLBD1	362.519	143.541	0.0131461	2.52554
PLCH2	152.171	476.398	1.34e-08	-3.13067
PLN	15.6379	81.0406	2.09e-10	-5.18234
PLSCR5	3.63412	0.00684734	0.000578445	530.734
PLXNA4	17.8759	99.8807	1.43e-08	-5.58746
PLXNB3	74.2368	184.784	5.8e-05	-2.48911
PNCK	242.79	17.8171	0.0015523	13.6268
PNLIPRP2	2.5073	0.905188	0.00963961	2.76992
PODN	143.629	475.917	3.2e-11	-3.31352
POF1B	164.417	62.7363	0.00353193	2.62076
POM121L4P	0.0444648	0.14126	0.0200049	-3.17689
POM121L9P	4.12521	9.55319	1.63e-11	-2.31581
POMC	8.19998	18.4208	0.00459424	-2.24644
POPDC3	49.8738	21.4811	0.00336484	2.32175
POTED	0.0861582	0.0227505	0.00556099	3.78709
POTEG	1.15872	0.148952	0.0039899	7.77916
POTEH	0.58176	0.0923755	0.00825506	6.29778
POU1F1	0.336211	0.0852521	0.00877909	3.94373
POU3F2	8.62322	3.16138	0.00641482	2.72768
POU4F2	0.103968	0.0051234	0.000525114	20.2928
PPAPDC1A	23.419	8.94198	0.0105821	2.619
PPFIA4	30.8715	12.7177	5.18e-06	2.42745
PPP1R1A	1308.21	2642.7	2.9e-08	-2.02009
PPP1R1C	82.3543	38.8942	0.000769989	2.11739
PPP1R3A	4.83585	0.0450176	0.0352549	107.421
PRAMEF13	0.042217	0.248344	0.0350549	-5.88256
PRAMEF9	18.6519	45.4111	0.0018137	-2.43466
PRAME	411.307	184.938	0.0232613	2.22403
PRDM9	4.64644	1.315	0.0031032	3.53342
PRELP	389.01	790.865	2.3e-11	-2.03302
PRG2	78.5143	157.518	1.21e-10	-2.00624
PRIMA1	4.94655	10.6462	2.67e-05	-2.15224
PRKAG3	0.295489	0.104094	0.000215663	2.83869
PRKCG	1.38235	0.45074	0.0418712	3.06684
PRKG1	7.43311	17.0392	2.78e-07	-2.29234
PRM1	0.0469599	0.0050766	0.0262599	9.25027
PRODH	939.143	1962.83	7.61e-08	-2.09003
PROL1	253.217	57.0128	0.00183699	4.4414
PROP1	0.0663978	0.0207819	0.0441949	3.19498
PRR23C	0.0434396	0.00531862	0.0271657	8.16745
PRR5-ARHGAP8	2.71774	9.31434	0.000862866	-3.42724
PRSS8	388.007	904.645	2.07e-07	-2.33151
PSG1	0.229281	0.0769138	0.00774062	2.98101
PSG2	0.193283	0.0128	0.00437709	15.1002
PSG7	1.31235	0.237238	0.0429853	5.53177
PSG9	3.10646	0.551494	0.00726343	5.63281
PTCH2	8.30967	23.3533	0.00733793	-2.81038
PTGDS	3558.54	7549.28	5.78e-05	-2.12145
PTGIR	46.9633	96.5182	3.87e-09	-2.05518
PTGIS	104.505	258.626	0.00025885	-2.47476
PTGS2	16.9187	39.5283	2.68e-05	-2.33637
PTH1R	50.0468	107.617	4.62e-11	-2.15033
PTHLH	162.179	32.6417	0.00395895	4.96846
PTH	0.500061	0.00251596	0.0154754	198.756
PTPRN	3.01552	0.881788	9.06e-05	3.41978
PWRN1	0.0856714	0.352084	0.016849	-4.1097
PYGM	6.79849	28.409	6.55e-13	-4.17873
PZP	105.788	223.451	0.00375296	-2.11225
QPCT	165.627	54.1876	0.000479553	3.05655
RASL10B	531.749	195.153	8.46e-05	2.72477
RASL11B	12.3035	25.7053	3.19e-08	-2.08926
RBM24	239.803	109.455	1.19e-09	2.19089
RBP2	61.2547	4.30622	9.29e-07	14.2247
RD3	0.208041	0.545673	0.0152384	-2.62292
REEP2	49.8191	20.1862	3.71e-06	2.46797
REG1A	2531.55	5999.24	5.09e-05	-2.36979
REG1B	63.1089	505.754	0.000695409	-8.01398
REG1P	0.650978	2.7095	0.0106681	-4.1622
REG3A	20424.8	6041.31	3.31e-06	3.38086
REG3G	556.035	1.98537	6.21e-05	280.066
REG4	58.0205	5.78359	0.0257615	10.0319
RFPL4B	68.1735	18.2594	0.00501807	3.73361
RFX6	11.386	3.8059	1.2e-07	2.99167
RGS11	9.82523	29.0358	1.58e-10	-2.95523
RHBG	1491.88	725.456	0.000354459	2.05648
RHCG	29.1026	148.026	0.000765233	-5.08635
RIMS4	1.89998	3.95888	0.00189684	-2.08365
RIPPLY2	3.78925	0.986031	0.0170221	3.84293
RNF183	11.6923	3.02059	7.66e-06	3.87086
RNF212	5.52048	14.1663	0.000250603	-2.56614
RP1	0.936039	6.70695	0.00155027	-7.16524
RPL10L	14.904	4.77881	0.000415278	3.11876
RSPO1	0.911935	1.92145	0.000492653	-2.107
RSPO3	7.73056	110.94	5.19e-08	-14.3508
RTL1	68.12	0.776486	0.00439993	87.7285
RUNX1T1	4.26788	11.3235	7.32e-09	-2.65318
RXFP3	0.228477	0.0865383	0.0121613	2.64018
S100A7	4.42701	1.90134	0.0068095	2.32836
SAA1	18590.1	39069	0.00823797	-2.1016
SAA2	11491.8	32959.5	0.00484489	-2.86808
SAA3P	0.0998484	0.0297197	0.0235562	3.35967
SCARA5	19.9696	45.5962	2.2e-06	-2.28328
SCN1A	15.3583	1.33147	3.46e-05	11.5349
SCN7A	4.20097	15.1884	6.96e-06	-3.61546
SCNN1A	143.775	449.056	4.95e-07	-3.12332
SCNN1G	0.61029	27.8563	0.0258097	-45.6445
SDC4P	0.215455	0.511794	0.0013702	-2.37541
SDS	10036.1	21491.3	6.89e-10	-2.14139
SEC14L3	13.4287	46.0165	1.19e-10	-3.42671
SELE	48.8213	104.399	0.00144911	-2.13838
SELP	28.29	71.3516	1.88e-09	-2.52215
SELV	0.0986368	0.00273777	0.0156312	36.0282
2021-09-14	22.6707	4.53074	0.000311979	5.00375
SERPINB2	1.91296	7.84812	0.0075387	-4.1026
SEZ6	63.2362	340.05	0.0297326	-5.37745
SFTPC	2.11265	0.399231	0.0363671	5.29179
SGCA	19.9045	50.8017	2.83e-07	-2.55227
SGCD	33.3217	88.5837	2.67e-10	-2.65844
SH3GL2	2.32594	5.06926	0.0129185	-2.17944
SHANK1	2.28431	4.74559	0.000692921	-2.07748
SHC4	11.2502	22.9676	0.000192724	-2.04153
SHISA3	17.1356	76.571	8.59e-15	-4.46854
SHOX2	15.3834	6.21717	0.000946633	2.47435
SILV	129.357	1807.37	0.00239024	-13.972
SKA1	212.308	102.994	2.7e-09	2.06135
SLC10A1	2569.44	5800.78	5.21e-12	-2.2576
SLC10A6	1.73623	3.86266	2.28e-05	-2.22475
SLC16A14	195.934	452.74	0.00123414	-2.31068
SLC1A6	1.48582	0.102719	0.00783272	14.465
SLC1A7	423.732	177.683	0.00209943	2.38476
SLC22A17	125.924	561.906	8.95e-09	-4.46227
SLC22A1	3005.06	8459.34	4.85e-13	-2.81503
SLC22A8	18.6071	46.4244	9.11e-05	-2.49499
SLC24A5	5.35455	12.719	0.00140843	-2.37536
SLC26A9	32.274	77.8463	0.0272553	-2.41204
SLC2A1	484.92	186.877	0.00103105	2.59485
SLC2A7	0.171758	0.0316532	0.01276	5.42624
SLC30A3	83.6196	34.266	0.0483164	2.44031
SLC30A8	11.9979	0.566102	0.000733016	21.1938
SLC36A3	0.126678	0.0483309	0.00448797	2.62106
SLC38A4	5004.6	10492.9	2.1e-14	-2.09665
SLC38A5	86.3413	25.7325	0.0145722	3.35534
SLC39A2	0.457603	1.29908	2.59e-06	-2.83887
SLC45A2	43.3975	17.7636	0.00768687	2.44306
SLC46A2	6.52473	22.6534	0.00150039	-3.47193
SLC47A2	8.64682	4.12417	0.00621594	2.09662
SLC4A1	2.0127	20.4747	4.41e-05	-10.1728
SLC5A11	100.894	45.9803	1.23e-06	2.19429
SLC6A14	44.2285	6.51289	0.00087049	6.79091
SLC6A4	10.3372	2.3159	0.0297637	4.46355
SLC6A9	199.61	97.1115	0.000362723	2.05547
SLC7A11	385.687	99.1797	1.2e-09	3.88877
SLC9A11	2.25977	5.4463	0.000202828	-2.41011
SLC9A3	45.1045	123.33	0.00314686	-2.73431
SLC9A4	2.5716	0.183444	0.0173347	14.0185
SLCO2A1	245.279	514.115	2.78e-12	-2.09604
SLIT3	128.108	258.639	3.59e-13	-2.01891
SLITRK6	1.43771	6.55951	5.09e-05	-4.56248
SLURP1	0.00972308	0.116336	0.0161253	-11.965
SMOC2	176.359	402.436	1.34e-10	-2.28191
SMR3A	14.2289	4.91538	0.0370124	2.89478
SMYD1	0.904931	13.1039	0.0167001	-14.4806
SNAI1	55.9651	118.066	5.44e-11	-2.10964
SNHG3	84.8506	41.376	5.26e-07	2.05072
SNORA15	0.0355791	0.0161601	0.0376372	2.20166
SNORA22	0.0515879	0.0201426	0.026575	2.56114
SNORA26	0.124538	0.0327495	0.0241458	3.80275
SNORA29	0.0458665	0.0116537	0.00876992	3.93578
SNORA5C	0.0714643	0.0332415	0.0243141	2.14985
SNORA71D	0.0573192	0.0172431	0.011089	3.32419
SNTG2	0.103573	0.378349	0.0130773	-3.65299
SOAT2	443.249	142.251	0.00033219	3.11596
SOD3	305.215	735.236	3.16e-05	-2.40891
SOHLH2	48.9408	18.5042	0.00713909	2.64485
SORCS3	5.61956	0.797089	0.000686267	7.0501
SOX2	43.3829	7.63115	0.0299497	5.68497
SP5	430.493	185.814	1.94e-09	2.3168
SP9	0.194512	0.0158351	0.012149	12.2836
SPANXA2	0.181224	0.459835	0.0191317	-2.53739
SPANXB2	2.35808	0.213664	0.0228994	11.0364
SPANXC	0.697408	0.18281	0.000559453	3.81493
SPANXE	0.534737	0.252018	0.00726578	2.12182
SPATA21	64.7362	29.0613	0.000611235	2.22758
SPATA22	0.281786	2.91934	0.0106607	-10.3601
SPATA8	0.938272	0.12918	0.025601	7.26327
SPATS1	0.433348	1.19075	0.0262414	-2.7478
SPDYC	25.6266	60.2049	0.027543	-2.34931
SPERT	5.47055	2.6373	0.000377068	2.0743
SPHK1	796.349	324.928	0.000719449	2.45085
SPINK4	13.131	1.35426	1.97e-07	9.69605
SPINLW1	0.0499495	0.133107	0.0479895	-2.66484
SPINT3	0.229486	1.11496	0.0134753	-4.85853
SPOCD1	29.8314	13.8834	0.0144527	2.14871
SPON1	59.7441	126.808	1.45e-10	-2.12253
SPRR4	0.00651758	0.0395245	0.0368143	-6.06428
SPSB4	2.11806	4.29794	2.66e-05	-2.02919
SPZ1	0.123029	0.0206548	0.0166836	5.95642
SRD5A2	267.847	540.197	0.0011587	-2.01681
SRL	7.87949	16.8652	5.33e-17	-2.14039
SSX4	108.598	27.3726	0.0010268	3.96738
SSX6	16.0937	4.95588	0.00215095	3.24739
ST18	11.0047	2.95179	0.0449912	3.72813
ST6GALNAC5	13.6518	5.00519	0.000460819	2.72754
ST8SIA3	60.4318	18.1602	0.0495662	3.32771
ST8SIA6	0.361537	1.50138	9.73e-10	-4.15275
STAB2	6.59482	47.2339	1.22e-08	-7.16228
STEAP1	764.149	236.228	8.39e-30	3.23479
STEAP2	494.21	137.266	3.66e-26	3.60039
STEAP4	123.94	742.687	5.95e-28	-5.9923
STH	0.062594	0.011084	0.0120596	5.64721
STON1-GTF2A1L	0.333831	1.30805	0.024772	-3.91831
SULT1C3	1.6139	0.271402	0.0250032	5.94653
SULT6B1	0.22487	0.0361436	4.5e-07	6.22156
SUMO1P1	1.93811	0.51767	0.000845346	3.7439
SUSD2	181.14	393.299	2.01e-08	-2.17125
SUSD5	18.6855	41.631	1.92e-06	-2.22798
SVEP1	64.1194	272.542	3.06e-15	-4.25054
SYNGR4	8.99446	4.21745	0.0408606	2.13268
SYNPO2	147.999	402.919	4.89e-16	-2.72244
SYT10	0.157863	0.598158	0.0362557	-3.78909
SYT2	15.6301	59.7444	0.0304744	-3.8224
SYT9	20.757	58.0599	8.56e-09	-2.79712
TAAR8	0.0954082	0.0153101	0.00978676	6.23172
TAAR9	0.0682396	0.00295053	0.000870025	23.1279
TACR1	58.5006	11.9341	1.69e-07	4.90196
TACR3	0.277379	0.0402979	0.0432616	6.88322
TAGLN3	1.01718	0.275396	0.00342818	3.69351
TAL1	28.7172	62.9321	3.3e-15	-2.19144
TARP	10.0902	25.5546	0.0109435	-2.53262
TAS2R1	0.538576	0.0892101	0.0125252	6.03717
TAS2R38	0.223046	0.0597277	0.00429029	3.73439
TAS2R60	0.170948	0.673154	0.0350894	-3.93776
TAT	12319.2	27803.7	4.87e-11	-2.25693
TBPL2	0.150537	0.00260479	0.000473015	57.7924
TBX20	0.165251	0.527204	0.0163194	-3.19033
TCERG1L	1.59676	6.18702	0.0344034	-3.87474
TCF21	23.6729	57.5302	7.33e-15	-2.43021
TCL1B	2.89059	0.646301	0.0131525	4.47252
TDRD5	16.83	4.32639	0.00411127	3.89009
TEK	95.2373	228.507	3.8e-14	-2.39934
TEX101	2.0221	4.82414	0.00679235	-2.38571
TFAP2B	2.25481	0.336463	0.00573016	6.70152
TFF2	164.25	26.683	0.000220992	6.15559
THBD	193.853	431.469	1.42e-13	-2.22575
THBS2	732.269	1585.29	2.57e-09	-2.1649
THRSP	881.529	2378.39	1.07e-05	-2.69803
THSD7B	4.86249	14.7549	5.4e-10	-3.03444
TIAM1	84.0827	184.659	2.09e-10	-2.19616
TIMD4	11.664	24.9606	0.0212964	-2.13998
TINAG	201.175	80.641	9.1e-06	2.4947
TLL2	14.5993	5.54886	0.000113188	2.63104
TLX1NB	3.07636	1.44391	0.00017611	2.13058
TMEM132C	0.864251	16.8731	0.00197455	-19.5233
TMEM132E	10.0354	22.8354	8.41e-10	-2.27549
TMEM229A	0.236488	1.12379	0.0249519	-4.75199
TMEM8C	0.635119	2.79764	0.0441152	-4.40491
TMEM90B	3.05684	12.9861	4.52e-07	-4.24821
TMIGD1	0.560445	0.280002	0.00363195	2.00158
TNFRSF9	32.104	7.59748	8.11e-05	4.22561
TNNC1	118.727	32.5705	0.0110655	3.64522
TNNI3K	1.63172	3.44302	3.74e-07	-2.11005
TNNT3	12.1075	1.53719	7.82e-05	7.87639
TNP1	121.25	0.310818	3.29e-08	390.101
TNXB	338.746	830.25	3.02e-13	-2.45095
TPSAB1	71.5067	218.372	0.00903613	-3.05387
TPSB2	114.296	383.601	0.01749	-3.3562
TREM1	53.0839	10.2311	9.78e-05	5.18846
TREML3	34.9826	7.59068	2.7e-07	4.60863
TREML4	4.02887	1.19621	3.4e-05	3.36803
TREX2	9.99863	4.05687	0.0300466	2.46462
TRIM16L	1183.67	523.915	1.18e-11	2.25927
TRIM16	1467.16	662.772	4.38e-11	2.21367
TRIM42	0.260741	0.0584872	0.000541449	4.45808
TRIM49	0.0117758	0.193999	0.0273075	-16.4743
TRIM6-TRIM34	0.329282	0.100692	0.0094298	3.27019
TRIM63	4.46099	61.3237	0.00815481	-13.7466
TRIM67	19.0056	7.9602	0.0280232	2.38758
TRIM71	21.3253	8.77099	8.05e-08	2.43134
TRIM74	5.60158	18.8942	0.000218444	-3.37301
TRIP13	226.648	98.8851	5.81e-12	2.29204
TRNP1	924.554	346.642	0.000240852	2.66717
TRPM6	13.8577	4.76337	0.00251101	2.90922
TRY6	46.6369	1.70198	0.0316482	27.4016
TSPYL5	43.4534	109.869	1.71e-05	-2.52843
TSSK1B	0.552311	1.2062	8.9e-07	-2.18392
TTC29	0.337482	2.60387	0.0269182	-7.71559
TTC36	159.576	571.375	3.54e-10	-3.58057
TUBA3D	7.06853	15.4155	0.00320145	-2.18087
TUBAL3	3.13992	1.4223	0.00740613	2.20763
TUBB2B	76.1101	27.2364	0.00212692	2.79442
TXLNB	34.8698	17.3782	0.0112224	2.00652
UCN3	0.368164	0.047933	0.00314458	7.6808
UGT1A10	190.904	71.7016	0.00222389	2.66248
UGT1A7	85.9183	25.6635	0.0163753	3.34788
UGT3A2	111.136	23.0513	0.00579646	4.82125
UGT8	12.5983	4.38146	0.000109599	2.87536
UPP2	181.419	465.228	0.00176388	-2.56438
VCX2	3.37676	0.220844	0.00143635	15.2903
VCX3A	119.321	12.8102	0.0016541	9.31453
VCX3B	16.3754	1.55329	0.00778342	10.5424
VCX	17.0587	3.61631	0.00350452	4.71715
VCY	78.9187	34.3493	0.00418102	2.29753
VENTXP7	0.139539	0.0205303	0.00478512	6.79673
VGF	29.6908	3.77373	0.00795435	7.86775
VIPR1	36.0693	126.523	2.34e-15	-3.50777
VIPR2	8.94985	31.2637	0.000286763	-3.49321
VWA3B	3.28128	6.69638	1.17e-05	-2.04078
WBSCR26	3.80064	1.84814	0.0398992	2.05647
WDR69	0.265813	0.103233	0.000687857	2.57489
WDR86	6.74507	28.9698	0.000766764	-4.29496
WIF1	33.4472	4.7591	0.000397474	7.02805
WISP2	17.3001	97.5106	1.44e-11	-5.63641
WNT7A	10.7881	3.19332	0.0207722	3.37835
WNT9B	1.72745	5.14648	4.89e-06	-2.97924
WSCD2	1.37616	8.92555	4.29e-08	-6.48582
XDH	1083.58	2364.51	2.27e-11	-2.18213
XKR7	0.298051	0.0164324	0.00132748	18.1379
XKRY2	0.44521	0.0889085	0.000384095	5.00751
ZBBX	0.278554	0.121429	0.0123498	2.29396
ZCCHC12	11.5181	3.72506	0.00302565	3.09206
ZDHHC15	4.24234	11.3648	2.62e-12	-2.67891
ZFP42	2.43538	0.120776	0.0199336	20.1644
ZFPM2	21.5004	55.5859	1.36e-15	-2.58534
ZNF280A	2.18949	0.452481	0.0118164	4.83884
ZNF366	10.1552	20.7401	1.2e-06	-2.0423
ZNF735	1.43417	3.49798	0.0306839	-2.43902
ZSCAN1	0.894289	2.03823	0.00247844	-2.27916
ZSWIM5	293.854	118.37	3.69e-17	2.4825
