# Supplementary material for: A novel prognostic signature and therapy guidance for hepatocellular carcinoma based on STEAP family
Source: BMC Med Genomics. 2024 Jan 8;17:16. doi: 10.1186/s12920-023-01789-0 (PMC10775544; doi:10.1186/s12920-023-01789-0)
Supplement: Supplementary file 3 — Additional file 3: Table S2. Differentially expressed genes of the two prognostic risk group in the GSE14520. [file 12920_2023_1789_MOESM3_ESM.xlsx]

## Sheet: Table S2. Differentially expres
Table S2. Differentially expressed genes of the two prognostic risk group in the GSE14520.
Gene_symbol	High_risk_mean	Low_risk_mean	P	OR
AFP	1661.25	707.037	2.02e-05	2.3496
AGR2	164.933	59.7373	0.000249752	2.76097
APOD	15.0928	47.9635	0.019627	-3.1779
C7	81.6326	165.29	0.00112716	-2.0248
CCL25	12.4536	40.756	9.55e-05	-3.27261
COL9A3	16.7218	37.0833	0.0100394	-2.21766
CPE	118.85	252.731	0.00384124	-2.12647
CTSK	61.6951	135.92	0.0145941	-2.20309
CYP2A6	426.323	863.702	0.0344584	-2.02593
DEFB1	397.109	930.705	0.000213463	-2.3437
DUSP5	87.3113	37.9877	0.000342806	2.29841
DUSP9	74.0691	28.1703	0.000879407	2.62933
HIC2	96.4506	43.4776	0.00333914	2.2184
HMGA2	91.6929	35.6411	0.0113226	2.57267
HOMER1	58.5103	28.7552	4.63e-07	2.03477
ITIH5	16.6202	57.5661	0.0325208	-3.46363
KCNJ16	10.7965	22.5527	0.0148975	-2.08889
KRT7	17.9798	45.8338	0.000448323	-2.54919
LCN2	625.704	227.863	0.000164773	2.74596
MGP	116.83	237.666	0.00444987	-2.0343
MMP12	115.656	46.1725	0.00177521	2.50486
MNS1	20.7902	48.3719	0.00196361	-2.32666
NMNAT2	12.5014	28.4766	0.0242944	-2.27787
NPTX2	33.6573	106.442	0.0103406	-3.16254
OPRPN	96.8615	23.7088	0.0499754	4.08547
PGBD5	25.0701	54.3305	0.000276423	-2.16714
PLBD1	161.359	72.549	0.000144003	2.22414
PLN	13.5966	50.9319	0.00415958	-3.74593
PTH2R	20.7719	41.5726	0.0017473	-2.00138
RARRES1	65.9179	21.1993	0.00396818	3.10944
REG1A	171.87	37.9956	0.0228637	4.52341
REG3A	614.487	217.722	0.000733413	2.82235
SLC10A1	483.599	1013.87	4.75e-05	-2.09651
SLC22A1	203.521	498.417	0.000867745	-2.44897
SLPI	325.76	850.91	9.95e-09	-2.61207
SPINK4	31.0306	12.7867	0.0200704	2.42679
SPINT2	61.674	134.838	0.006282	-2.1863
STEAP1	216.435	32.8612	1.82e-40	6.58635
THBS4	73.8614	30.4463	0.000745939	2.42596
