# Supplementary material for: A novel prognostic signature and therapy guidance for hepatocellular carcinoma based on STEAP family
Source: BMC Med Genomics. 2024 Jan 8;17:16. doi: 10.1186/s12920-023-01789-0 (PMC10775544; doi:10.1186/s12920-023-01789-0)
Supplement: Supplementary file 4 — Additional file 4: Table S3. The GSEA analysis for TCGA. [file 12920_2023_1789_MOESM4_ESM.xlsx]

## Sheet: Sheet1
Table S3. The GSEA analysis for TCGA.
Enrichment in phenotype of high-risk group Description setSize enrichmentScore NES pvalue p.adjust qvalue									Enrichment in phenotype of low-risk group
ID	Description	setSize	enrichmentScore	NES	pvalue	p.adjust	qvalue		ID	Description	setSize	enrichmentScore	NES	pvalue	p.adjust	qvalue
hsa03010	Ribosome	131	0.609563	1.86504	2.36098e-06	0.000790929	0.000733147		hsa04610	Complement and coagulation cascades	85	-0.600589	-1.9626	8.7521e-06	0.00146598	0.00135888
hsa04080	Neuroactive ligand-receptor interaction	354	0.416582	1.41656	0.00283703	0.0950404	0.0880972		hsa00071	Fatty acid degradation	41	-0.686003	-2.01868	0.000127826	0.0142739	0.0132311
hsa04740	Olfactory transduction	262	0.431459	1.42946	0.00371274	0.103647	0.0960753		hsa04611	Platelet activation	119	-0.488586	-1.67425	0.00078426	0.0525454	0.0487067
hsa04950	Maturity onset diabetes of the young	26	0.69765	1.64062	0.0043834	0.104888	0.0972257		hsa04510	Focal adhesion	197	-0.419352	-1.54175	0.00069465	0.0525454	0.0487067
hsa05017	Spinocerebellar ataxia	134	0.456508	1.39619	0.0153213	0.223157	0.206854		hsa00260	Glycine, serine and threonine metabolism	39	-0.650493	-1.88628	0.00157852	0.0860999	0.0798098
hsa04110	Cell cycle	145	0.436849	1.35489	0.0262956	0.289529	0.268378		hsa04151	PI3K-Akt signaling pathway	341	-0.349513	-1.36973	0.0017991	0.0860999	0.0798098
hsa03040	Spliceosome	113	0.459328	1.38388	0.0420054	0.370311	0.343258		hsa04925	Aldosterone synthesis and secretion	98	-0.478555	-1.60797	0.00225034	0.094233	0.0873487
hsa04972	Pancreatic secretion	98	0.463395	1.369	0.0412655	0.370311	0.343258		hsa04152	AMPK signaling pathway	120	-0.448038	-1.53791	0.00280035	0.0950404	0.0880972
hsa03030	DNA replication	36	0.560043	1.40915	0.0632911	0.481876	0.446672		hsa04913	Ovarian steroidogenesis	49	-0.57896	-1.7439	0.00314151	0.0956734	0.0886839
hsa04971	Gastric acid secretion	76	0.464184	1.33644	0.0774648	0.502463	0.465755		hsa04923	Regulation of lipolysis in adipocytes	55	-0.549261	-1.67509	0.00432461	0.104888	0.0972257
hsa03050	Proteasome	45	0.512965	1.33589	0.0856698	0.502463	0.465755		hsa05204	Chemical carcinogenesis - DNA adducts	64	-0.517208	-1.6085	0.00679384	0.135765	0.125847
hsa04330	Notch signaling pathway	61	0.479369	1.33248	0.0794798	0.502463	0.465755		hsa00982	Drug metabolism - cytochrome P450	66	-0.496049	-1.55495	0.00623194	0.135765	0.125847
hsa05033	Nicotine addiction	40	0.514186	1.32345	0.0907668	0.502463	0.465755		hsa04976	Bile secretion	85	-0.470043	-1.536	0.00729485	0.135765	0.125847
hsa04974	Protein digestion and absorption	100	0.431636	1.28039	0.090411	0.502463	0.465755		hsa04020	Calcium signaling pathway	246	-0.365412	-1.36774	0.00706198	0.135765	0.125847
hsa05323	Rheumatoid arthritis	88	0.438092	1.27049	0.0943662	0.509882	0.472632		hsa00330	Arginine and proline metabolism	45	-0.560423	-1.67675	0.010339	0.182292	0.168975
hsa03008	Ribosome biogenesis in eukaryotes	70	0.455577	1.29528	0.0995733	0.521204	0.483127		hsa04922	Glucagon signaling pathway	101	-0.432073	-1.4562	0.0112167	0.18788	0.174155
hsa00534	Glycosaminoglycan biosynthesis - heparan sulfate / heparin	24	0.570435	1.32823	0.128411	0.558073	0.517302		hsa04926	Relaxin signaling pathway	128	-0.404106	-1.40865	0.0118887	0.189653	0.175798
hsa04721	Synaptic vesicle cycle	78	0.438401	1.26493	0.126227	0.558073	0.517302		hsa00380	Tryptophan metabolism	39	-0.579113	-1.67929	0.0148667	0.223157	0.206854
hsa04658	Th1 and Th2 cell differentiation	90	0.418093	1.22469	0.131761	0.558073	0.517302		hsa04211	Longevity regulating pathway	87	-0.4437	-1.46369	0.0169173	0.236138	0.218887
hsa05150	Staphylococcus aureus infection	86	0.424344	1.22324	0.140825	0.558073	0.517302		hsa04512	ECM-receptor interaction	87	-0.439953	-1.45133	0.0189223	0.253559	0.235035
hsa04727	GABAergic synapse	89	0.418279	1.21954	0.134722	0.558073	0.517302		hsa05144	Malaria	47	-0.530726	-1.59145	0.0205819	0.265189	0.245816
hsa04961	Endocrine and other factor-regulated calcium reabsorption	53	0.466077	1.25272	0.149773	0.570159	0.528505		hsa00590	Arachidonic acid metabolism	56	-0.490564	-1.49779	0.0228993	0.275656	0.255518
hsa04742	Taste transduction	82	0.41936	1.20964	0.158192	0.593744	0.550367		hsa04060	Cytokine-cytokine receptor interaction	275	-0.327511	-1.25034	0.0230399	0.275656	0.255518
hsa05226	Gastric cancer	148	0.373246	1.16318	0.170185	0.593744	0.550367		hsa00340	Histidine metabolism	20	-0.652493	-1.61213	0.0258008	0.289529	0.268378
hsa03440	Homologous recombination	34	0.497997	1.23837	0.176471	0.603241	0.559171		hsa00280	Valine, leucine and isoleucine degradation	47	-0.518677	-1.55532	0.0267923	0.289529	0.268378
hsa04723	Retrograde endocannabinoid signaling	140	0.372226	1.15175	0.189153	0.62739	0.581556		hsa00220	Arginine biosynthesis	21	-0.63736	-1.60019	0.0303309	0.317526	0.294329
hsa05032	Morphine addiction	89	0.403776	1.17725	0.191667	0.629493	0.583505		hsa04920	Adipocytokine signaling pathway	68	-0.454933	-1.42891	0.0340909	0.335896	0.311357
hsa05202	Transcriptional misregulation in cancer	168	0.362636	1.14798	0.197419	0.639118	0.592427		hsa00980	Metabolism of xenobiotics by cytochrome P450	72	-0.44289	-1.40309	0.0338222	0.335896	0.311357
hsa04940	Type I diabetes mellitus	41	0.465373	1.19335	0.207874	0.663217	0.614765		hsa04713	Circadian entrainment	95	-0.39084	-1.30654	0.0371348	0.34556	0.320315
hsa00100	Steroid biosynthesis	18	0.557654	1.23934	0.228669	0.704545	0.653074		hsa05200	Pathways in cancer	517	-0.291667	-1.17138	0.0369228	0.34556	0.320315
hsa04975	Fat digestion and absorption	40	0.462229	1.18971	0.226917	0.704545	0.653074		hsa04927	Cortisol synthesis and secretion	65	-0.464235	-1.44435	0.0431278	0.370457	0.343393
hsa03022	Basal transcription factors	44	0.455136	1.18483	0.229329	0.704545	0.653074		hsa04810	Regulation of actin cytoskeleton	221	-0.322873	-1.20912	0.0456373	0.382212	0.354289
hsa04260	Cardiac muscle contraction	83	0.395639	1.14078	0.243662	0.722361	0.669588		hsa04061	Viral protein interaction with cytokine and cytokine receptor	95	-0.378981	-1.2669	0.051561	0.421291	0.390514
hsa04550	Signaling pathways regulating pluripotency of stem cells	139	0.36342	1.12141	0.2417	0.722361	0.669588		hsa00500	Starch and sucrose metabolism	32	-0.542297	-1.50178	0.0568334	0.442772	0.410425
hsa03450	Non-homologous end-joining	12	0.579521	1.18391	0.261168	0.767468	0.7114		hsa04340	Hedgehog signaling pathway	52	-0.458813	-1.39575	0.0564339	0.442772	0.410425
hsa00531	Glycosaminoglycan degradation	19	0.521811	1.17102	0.276846	0.77646	0.719735		hsa00120	Primary bile acid biosynthesis	17	-0.590923	-1.41687	0.088729	0.502463	0.465755
hsa03020	RNA polymerase	30	0.479092	1.16162	0.274882	0.77646	0.719735		hsa00640	Propanoate metabolism	31	-0.515958	-1.40766	0.0842391	0.502463	0.465755
hsa03430	Mismatch repair	23	0.498847	1.15787	0.278135	0.77646	0.719735		hsa04930	Type II diabetes mellitus	45	-0.465244	-1.39198	0.0914933	0.502463	0.465755
hsa04726	Serotonergic synapse	111	0.369105	1.10676	0.277322	0.77646	0.719735		hsa04960	Aldosterone-regulated sodium reabsorption	37	-0.48039	-1.37582	0.0690608	0.502463	0.465755
hsa04970	Salivary secretion	86	0.381261	1.09905	0.305832	0.788106	0.73053		hsa00350	Tyrosine metabolism	36	-0.478391	-1.36978	0.0810811	0.502463	0.465755
hsa03410	Base excision repair	43	0.429632	1.11013	0.309748	0.792105	0.734237		hsa00310	Lysine degradation	48	-0.437596	-1.31545	0.0854701	0.502463	0.465755
hsa00515	Mannose type O-glycan biosynthesis	16	0.507067	1.10394	0.353041	0.857019	0.794409		hsa04146	Peroxisome	81	-0.396848	-1.29002	0.072351	0.502463	0.465755
hsa00565	Ether lipid metabolism	41	0.420846	1.07917	0.35748	0.857041	0.794429		hsa01522	Endocrine resistance	94	-0.382446	-1.2716	0.0899921	0.502463	0.465755
hsa00603	Glycosphingolipid biosynthesis - globo and isoglobo series	14	0.512074	1.08115	0.370184	0.867651	0.804264		hsa05222	Small cell lung cancer	92	-0.379338	-1.25714	0.0849324	0.502463	0.465755
hsa05412	Arrhythmogenic right ventricular cardiomyopathy	77	0.366075	1.0538	0.365303	0.867651	0.804264		hsa04934	Cushing syndrome	153	-0.348063	-1.22164	0.0881779	0.502463	0.465755
hsa04744	Phototransduction	28	0.449786	1.06732	0.382496	0.873991	0.810141		hsa04062	Chemokine signaling pathway	188	-0.332454	-1.20748	0.0852197	0.502463	0.465755
hsa04911	Insulin secretion	85	0.36372	1.04956	0.375887	0.873991	0.810141		hsa04270	Vascular smooth muscle contraction	130	-0.343397	-1.19578	0.0844576	0.502463	0.465755
hsa05203	Viral carcinogenesis	164	0.32574	1.02584	0.410923	0.923888	0.856393		hsa00620	Pyruvate metabolism	46	-0.43852	-1.3139	0.0980392	0.521204	0.483127
hsa04612	Antigen processing and presentation	68	0.364881	1.0307	0.414634	0.926016	0.858365		hsa04022	cGMP-PKG signaling pathway	163	-0.331923	-1.183	0.106383	0.548282	0.508226
hsa03420	Nucleotide excision repair	59	0.368119	1.0137	0.441964	0.955213	0.885429		hsa01524	Platinum drug resistance	72	-0.38952	-1.23401	0.108911	0.552805	0.51242
hsa05410	Hypertrophic cardiomyopathy	90	0.344204	1.00825	0.446602	0.959049	0.888985		hsa00410	beta-Alanine metabolism	31	-0.497089	-1.35618	0.116848	0.558073	0.517302
hsa00601	Glycosphingolipid biosynthesis - lacto and neolacto series	27	0.426988	1.00677	0.473171	0.96299	0.892638		hsa00630	Glyoxylate and dicarboxylate metabolism	28	-0.498349	-1.33989	0.135065	0.558073	0.517302
hsa05332	Graft-versus-host disease	38	0.39193	1.00042	0.470219	0.96299	0.892638		hsa04964	Proximal tubule bicarbonate reclamation	23	-0.517416	-1.31935	0.142105	0.558073	0.517302
hsa05218	Melanoma	71	0.342689	0.978212	0.489362	0.981654	0.909938		hsa01212	Fatty acid metabolism	52	-0.406842	-1.23765	0.143266	0.558073	0.517302
hsa00040	Pentose and glucuronate interconversions	31	0.401715	0.982588	0.504732	0.994834	0.922155		hsa00480	Glutathione metabolism	56	-0.402789	-1.2298	0.137026	0.558073	0.517302
hsa03013	Nucleocytoplasmic transport	101	0.331222	0.979691	0.504841	0.994834	0.922155		hsa04213	Longevity regulating pathway - multiple species	62	-0.39715	-1.22675	0.129032	0.558073	0.517302
hsa03018	RNA degradation	70	0.341193	0.970068	0.507824	0.994859	0.922179		hsa05418	Fluid shear stress and atherosclerosis	136	-0.351147	-1.22531	0.118256	0.558073	0.517302
hsa04621	NOD-like receptor signaling pathway	170	0.307192	0.973499	0.523933	1	0.926944		hsa04917	Prolactin signaling pathway	70	-0.389164	-1.22082	0.117057	0.558073	0.517302
hsa04977	Vitamin digestion and absorption	22	0.416789	0.952613	0.521452	1	0.926944		hsa00983	Drug metabolism - other enzymes	77	-0.378398	-1.21744	0.136519	0.558073	0.517302
hsa04070	Phosphatidylinositol signaling system	94	0.322737	0.94817	0.564315	1	0.926944		hsa04916	Melanogenesis	101	-0.358847	-1.20941	0.125448	0.558073	0.517302
hsa04730	Long-term depression	56	0.344663	0.934752	0.588771	1	0.926944		hsa05414	Dilated cardiomyopathy	95	-0.3602	-1.20411	0.128571	0.558073	0.517302
hsa05171	Coronavirus disease - COVID-19	216	0.284735	0.923488	0.651399	1	0.926944		hsa04912	GnRH signaling pathway	91	-0.355529	-1.17409	0.140351	0.558073	0.517302
hsa04010	MAPK signaling pathway	296	0.272084	0.911904	0.694275	1	0.926944		hsa04722	Neurotrophin signaling pathway	118	-0.343363	-1.17336	0.137405	0.558073	0.517302
hsa00030	Pentose phosphate pathway	28	0.383206	0.909326	0.6094	1	0.926944		hsa04371	Apelin signaling pathway	135	-0.332739	-1.15887	0.125984	0.558073	0.517302
hsa03460	Fanconi anemia pathway	44	0.348802	0.908015	0.602184	1	0.926944		hsa04015	Rap1 signaling pathway	206	-0.30506	-1.12927	0.126761	0.558073	0.517302
hsa05207	Chemical carcinogenesis - receptor activation	193	0.281056	0.900523	0.697201	1	0.926944		hsa04024	cAMP signaling pathway	220	-0.301543	-1.12895	0.146789	0.565222	0.523929
hsa00592	alpha-Linolenic acid metabolism	23	0.386762	0.897708	0.607717	1	0.926944		hsa00061	Fatty acid biosynthesis	17	-0.534402	-1.28134	0.16307	0.593744	0.550367
hsa04657	IL-17 signaling pathway	90	0.30613	0.896722	0.661581	1	0.926944		hsa02010	ABC transporters	45	-0.409163	-1.22419	0.166667	0.593744	0.550367
hsa04310	Wnt signaling pathway	167	0.283629	0.896297	0.703368	1	0.926944		hsa05322	Systemic lupus erythematosus	50	-0.39779	-1.2032	0.17192	0.593744	0.550367
hsa01523	Antifolate resistance	29	0.367334	0.881527	0.638095	1	0.926944		hsa04933	AGE-RAGE signaling pathway in diabetic complications	98	-0.34601	-1.16261	0.163636	0.593744	0.550367
hsa04390	Hippo signaling pathway	150	0.28218	0.880802	0.731225	1	0.926944		hsa05146	Amoebiasis	99	-0.344844	-1.16087	0.171533	0.593744	0.550367
hsa05016	Huntington disease	273	0.262483	0.873147	0.811808	1	0.926944		hsa04725	Cholinergic synapse	112	-0.340364	-1.15086	0.166667	0.593744	0.550367
hsa04666	Fc gamma R-mediated phagocytosis	92	0.298121	0.872948	0.72106	1	0.926944		hsa05205	Proteoglycans in cancer	199	-0.300903	-1.10942	0.166667	0.593744	0.550367
hsa03015	mRNA surveillance pathway	92	0.295891	0.866421	0.729428	1	0.926944		hsa00830	Retinol metabolism	64	-0.377607	-1.17434	0.178571	0.604257	0.560112
hsa00564	Glycerophospholipid metabolism	85	0.300005	0.865702	0.724823	1	0.926944		hsa04973	Carbohydrate digestion and absorption	43	-0.402905	-1.19519	0.188525	0.62739	0.581556
hsa04728	Dopaminergic synapse	131	0.282892	0.865549	0.749667	1	0.926944		hsa04936	Alcoholic liver disease	132	-0.319112	-1.11007	0.198413	0.639118	0.592427
hsa00600	Sphingolipid metabolism	43	0.333713	0.862282	0.688679	1	0.926944		hsa00650	Butanoate metabolism	26	-0.456587	-1.21092	0.217848	0.688481	0.638184
hsa04650	Natural killer cell mediated cytotoxicity	117	0.282842	0.855518	0.745968	1	0.926944		hsa05145	Toxoplasmosis	110	-0.328392	-1.10895	0.231343	0.704545	0.653074
hsa05110	Vibrio cholerae infection	49	0.31894	0.844896	0.725881	1	0.926944		hsa04630	JAK-STAT signaling pathway	155	-0.312329	-1.1018	0.234043	0.706345	0.654742
hsa04935	Growth hormone synthesis, secretion and action	120	0.276882	0.841534	0.779866	1	0.926944		hsa04662	B cell receptor signaling pathway	82	-0.335234	-1.09303	0.265306	0.772848	0.716387
hsa00053	Ascorbate and aldarate metabolism	28	0.345555	0.819982	0.727715	1	0.926944		hsa04750	Inflammatory mediator regulation of TRP channels	92	-0.330148	-1.09412	0.277193	0.77646	0.719735
hsa00190	Oxidative phosphorylation	105	0.274556	0.816743	0.812071	1	0.926944		hsa04614	Renin-angiotensin system	23	-0.453339	-1.15597	0.281579	0.777737	0.720919
hsa01230	Biosynthesis of amino acids	69	0.287425	0.814958	0.794872	1	0.926944		hsa00010	Glycolysis / Gluconeogenesis	64	-0.357068	-1.11047	0.285714	0.777737	0.720919
hsa04928	Parathyroid hormone synthesis, secretion and action	106	0.273456	0.814499	0.813699	1	0.926944		hsa04921	Oxytocin signaling pathway	150	-0.306683	-1.08008	0.283951	0.777737	0.720919
hsa04918	Thyroid hormone synthesis	75	0.282336	0.811603	0.8017	1	0.926944		hsa00230	Purine metabolism	112	-0.314495	-1.06339	0.287879	0.777737	0.720919
hsa04145	Phagosome	145	0.260698	0.80856	0.865154	1	0.926944		hsa04962	Vasopressin-regulated water reabsorption	44	-0.367623	-1.09463	0.299169	0.786115	0.728685
hsa05140	Leishmaniasis	74	0.279691	0.798563	0.835244	1	0.926944		hsa04625	C-type lectin receptor signaling pathway	104	-0.320202	-1.07831	0.300366	0.786115	0.728685
hsa05216	Thyroid cancer	37	0.312574	0.795866	0.785937	1	0.926944		hsa04514	Cell adhesion molecules	146	-0.303337	-1.06665	0.296748	0.786115	0.728685
hsa05330	Allograft rejection	35	0.317332	0.79033	0.785032	1	0.926944		hsa04261	Adrenergic signaling in cardiomyocytes	153	-0.301975	-1.05988	0.299578	0.786115	0.728685
hsa00514	Other types of O-glycan biosynthesis	35	0.313689	0.781258	0.788217	1	0.926944		hsa04014	Ras signaling pathway	227	-0.28065	-1.05013	0.302752	0.786217	0.728779
hsa00860	Porphyrin metabolism	40	0.300712	0.773992	0.818466	1	0.926944		hsa01210	2-Oxocarboxylic acid metabolism	18	-0.458134	-1.11448	0.314904	0.799188	0.740803
hsa04640	Hematopoietic cell lineage	94	0.263112	0.772999	0.897649	1	0.926944		hsa00450	Selenocompound metabolism	13	-0.494295	-1.13395	0.319712	0.805288	0.746457
hsa05321	Inflammatory bowel disease	63	0.275446	0.770382	0.845821	1	0.926944		hsa00591	Linoleic acid metabolism	27	-0.403729	-1.07924	0.330749	0.826873	0.766466
hsa00512	Mucin type O-glycan biosynthesis	30	0.314606	0.7628	0.791469	1	0.926944		hsa00020	Citrate cycle (TCA cycle)	30	-0.394457	-1.07305	0.336043	0.832174	0.771379
hsa04540	Gap junction	84	0.260796	0.753702	0.902817	1	0.926944		hsa05214	Glioma	75	-0.329582	-1.05616	0.337838	0.832174	0.771379
hsa05120	Epithelial cell signaling in Helicobacter pylori infection	69	0.263007	0.745723	0.88604	1	0.926944		hsa03320	PPAR signaling pathway	74	-0.327415	-1.04892	0.351974	0.857019	0.794409
hsa05022	Pathways of neurodegeneration - multiple diseases	438	0.214586	0.73992	0.997639	1	0.926944		hsa05030	Cocaine addiction	49	-0.347342	-1.04624	0.358166	0.857041	0.794429
hsa05230	Central carbon metabolism in cancer	68	0.261318	0.738159	0.895265	1	0.926944		hsa04724	Glutamatergic synapse	111	-0.302401	-1.02524	0.37037	0.867651	0.804264
hsa00533	Glycosaminoglycan biosynthesis - keratan sulfate	14	0.347899	0.734528	0.80067	1	0.926944		hsa05142	Chagas disease	101	-0.305706	-1.03031	0.383513	0.873991	0.810141
hsa04218	Cellular senescence	153	0.23302	0.731413	0.952941	1	0.926944		hsa01200	Carbon metabolism	109	-0.303661	-1.02438	0.381481	0.873991	0.810141
hsa04623	Cytosolic DNA-sensing pathway	63	0.261484	0.731332	0.900576	1	0.926944		hsa00430	Taurine and hypotaurine metabolism	16	-0.452741	-1.07195	0.392683	0.888843	0.823908
hsa04966	Collecting duct acid secretion	27	0.306305	0.722218	0.845528	1	0.926944		hsa04613	Neutrophil extracellular trap formation	108	-0.296914	-1.00504	0.428571	0.950804	0.881342
hsa04216	Ferroptosis	41	0.280031	0.718082	0.899213	1	0.926944		hsa05143	African trypanosomiasis	36	-0.353456	-1.01205	0.437838	0.953069	0.883442
hsa05206	MicroRNAs in cancer	160	0.228484	0.717788	0.97903	1	0.926944		hsa04520	Adherens junction	86	-0.307412	-1.01061	0.438127	0.953069	0.883442
hsa05034	Alcoholism	106	0.240668	0.716838	0.953425	1	0.926944		hsa00532	Glycosaminoglycan biosynthesis - chondroitin sulfate / dermatan sulfate	21	-0.402327	-1.0101	0.437811	0.953069	0.883442
hsa05133	Pertussis	74	0.249838	0.713328	0.934097	1	0.926944		hsa04915	Estrogen signaling pathway	135	-0.287653	-1.00184	0.468504	0.96299	0.892638
hsa00770	Pantothenate and CoA biosynthesis	21	0.309683	0.705664	0.841667	1	0.926944		hsa00130	Ubiquinone and other terpenoid-quinone biosynthesis	11	-0.45375	-1.00053	0.453901	0.96299	0.892638
hsa05014	Amyotrophic lateral sclerosis	324	0.206571	0.695292	1	1	0.926944		hsa05031	Amphetamine addiction	69	-0.318659	-0.999316	0.46	0.96299	0.892638
hsa04380	Osteoclast differentiation	127	0.223325	0.682268	0.986613	1	0.926944		hsa04072	Phospholipase D signaling pathway	142	-0.282874	-0.995456	0.474308	0.96299	0.892638
hsa00604	Glycosphingolipid biosynthesis - ganglio series	15	0.31757	0.675325	0.869416	1	0.926944		hsa04979	Cholesterol metabolism	50	-0.327435	-0.9904	0.455587	0.96299	0.892638
hsa05152	Tuberculosis	170	0.207303	0.656948	0.994825	1	0.926944		hsa01250	Biosynthesis of nucleotide sugars	35	-0.344396	-0.980632	0.470588	0.96299	0.892638
hsa01232	Nucleotide metabolism	71	0.226586	0.646795	0.977305	1	0.926944		hsa00250	Alanine, aspartate and glutamate metabolism	35	-0.343924	-0.97929	0.470588	0.96299	0.892638
hsa05166	Human T-cell leukemia virus 1 infection	219	0.198079	0.642085	1	1	0.926944		hsa04978	Mineral absorption	59	-0.32085	-0.991833	0.481818	0.972344	0.901309
hsa05012	Parkinson disease	234	0.196373	0.641214	1	1	0.926944		hsa05224	Breast cancer	146	-0.284023	-0.998729	0.5	0.994834	0.922155
hsa01040	Biosynthesis of unsaturated fatty acids	23	0.27058	0.62804	0.92283	1	0.926944		hsa04914	Progesterone-mediated oocyte maturation	95	-0.294021	-0.982882	0.517857	1	0.926944
hsa05132	Salmonella infection	242	0.187765	0.616572	1	1	0.926944		hsa04360	Axon guidance	180	-0.271896	-0.977652	0.532407	1	0.926944
hsa00970	Aminoacyl-tRNA biosynthesis	24	0.263115	0.612652	0.939005	1	0.926944		hsa04932	Non-alcoholic fatty liver disease	149	-0.274652	-0.968661	0.538776	1	0.926944
hsa05320	Autoimmune thyroid disease	43	0.23705	0.612515	0.984277	1	0.926944		hsa04924	Renin secretion	67	-0.307115	-0.964177	0.551948	1	0.926944
hsa04120	Ubiquitin mediated proteolysis	137	0.198997	0.611016	0.997319	1	0.926944		hsa01521	EGFR tyrosine kinase inhibitor resistance	79	-0.29673	-0.959407	0.542955	1	0.926944
hsa05167	Kaposi sarcoma-associated herpesvirus infection	184	0.189819	0.607992	1	1	0.926944		hsa04670	Leukocyte transendothelial migration	108	-0.279258	-0.945273	0.56044	1	0.926944
hsa05169	Epstein-Barr virus infection	190	0.189725	0.607011	1	1	0.926944		hsa04530	Tight junction	162	-0.26475	-0.942638	0.651064	1	0.926944
hsa05223	Non-small cell lung cancer	72	0.211649	0.603585	0.992847	1	0.926944		hsa04910	Insulin signaling pathway	136	-0.269974	-0.942061	0.640316	1	0.926944
hsa05010	Alzheimer disease	348	0.172769	0.586406	1	1	0.926944		hsa04720	Long-term potentiation	67	-0.299189	-0.939296	0.600649	1	0.926944
hsa03060	Protein export	22	0.244053	0.557808	0.970297	1	0.926944		hsa04714	Thermogenesis	191	-0.256037	-0.937575	0.657658	1	0.926944
hsa05210	Colorectal cancer	86	0.186257	0.536915	1	1	0.926944		hsa05215	Prostate cancer	97	-0.279907	-0.935972	0.623616	1	0.926944
hsa05170	Human immunodeficiency virus 1 infection	197	0.165504	0.532076	1	1	0.926944		hsa00760	Nicotinate and nicotinamide metabolism	30	-0.342845	-0.932647	0.566396	1	0.926944
hsa04370	VEGF signaling pathway	58	0.19359	0.531548	0.998512	1	0.926944		hsa04622	RIG-I-like receptor signaling pathway	60	-0.301943	-0.928154	0.610063	1	0.926944
hsa05219	Bladder cancer	40	0.203985	0.525031	0.995305	1	0.926944		hsa04814	Motor proteins	182	-0.258461	-0.924349	0.735577	1	0.926944
hsa04659	Th17 cell differentiation	106	0.175623	0.523101	1	1	0.926944		hsa04114	Oocyte meiosis	123	-0.266581	-0.923671	0.65251	1	0.926944
hsa04142	Lysosome	129	0.152595	0.467141	1	1	0.926944		hsa05165	Human papillomavirus infection	319	-0.235684	-0.919992	0.769663	1	0.926944
hsa00062	Fatty acid elongation	23	0.190347	0.441812	0.995177	1	0.926944		hsa04929	GnRH secretion	63	-0.289957	-0.901162	0.665584	1	0.926944
hsa05235	PD-L1 expression and PD-1 checkpoint pathway in cancer	88	0.147103	0.426604	1	1	0.926944		hsa00270	Cysteine and methionine metabolism	48	-0.299318	-0.899773	0.626781	1	0.926944
hsa04144	Endocytosis	235	0.130503	0.426487	1	1	0.926944		hsa00910	Nitrogen metabolism	17	-0.374925	-0.898963	0.59952	1	0.926944
hsa04137	Mitophagy - animal	68	0.110633	0.31251	1	1	0.926944		hsa04931	Insulin resistance	105	-0.265561	-0.895979	0.728938	1	0.926944
									hsa00140	Steroid hormone biosynthesis	59	-0.284081	-0.878171	0.693939	1	0.926944
									hsa05417	Lipid and atherosclerosis	206	-0.235609	-0.872177	0.86385	1	0.926944
									hsa05162	Measles	129	-0.250276	-0.87193	0.840637	1	0.926944
									hsa05416	Viral myocarditis	57	-0.283993	-0.871456	0.736686	1	0.926944
									hsa04350	TGF-beta signaling pathway	101	-0.254539	-0.857867	0.810036	1	0.926944
									hsa04710	Circadian rhythm	32	-0.307771	-0.852308	0.672922	1	0.926944
									hsa05217	Basal cell carcinoma	63	-0.273218	-0.849138	0.756494	1	0.926944
									hsa00052	Galactose metabolism	29	-0.311367	-0.84154	0.69086	1	0.926944
									hsa00360	Phenylalanine metabolism	16	-0.35388	-0.837879	0.692683	1	0.926944
									hsa05225	Hepatocellular carcinoma	166	-0.235176	-0.833452	0.913043	1	0.926944
									hsa05221	Acute myeloid leukemia	67	-0.265207	-0.83261	0.782468	1	0.926944
									hsa04064	NF-kappa B signaling pathway	98	-0.246981	-0.829867	0.865455	1	0.926944
									hsa04136	Autophagy - other	29	-0.300415	-0.81194	0.728495	1	0.926944
									hsa04919	Thyroid hormone signaling pathway	121	-0.234089	-0.805589	0.933333	1	0.926944
									hsa00561	Glycerolipid metabolism	53	-0.265331	-0.801936	0.859238	1	0.926944
									hsa04068	FoxO signaling pathway	127	-0.228019	-0.794103	0.945098	1	0.926944
									hsa00670	One carbon pool by folate	18	-0.324035	-0.788265	0.764423	1	0.926944
									hsa04664	Fc epsilon RI signaling pathway	66	-0.251137	-0.787233	0.855769	1	0.926944
									hsa05164	Influenza A	158	-0.221572	-0.787183	0.96281	1	0.926944
									hsa04672	Intestinal immune network for IgA production	45	-0.262963	-0.786767	0.819444	1	0.926944
									hsa04066	HIF-1 signaling pathway	106	-0.233107	-0.786372	0.9375	1	0.926944
									hsa04215	Apoptosis - multiple species	30	-0.286887	-0.780424	0.810298	1	0.926944
									hsa05208	Chemical carcinogenesis - reactive oxygen species	196	-0.211876	-0.779483	0.990783	1	0.926944
									hsa00513	Various types of N-glycan biosynthesis	39	-0.267354	-0.775264	0.84573	1	0.926944
									hsa05310	Asthma	28	-0.287784	-0.773752	0.787013	1	0.926944
									hsa04012	ErbB signaling pathway	83	-0.236568	-0.770297	0.921233	1	0.926944
									hsa05231	Choline metabolism in cancer	94	-0.228638	-0.760201	0.942652	1	0.926944
									hsa00051	Fructose and mannose metabolism	29	-0.280757	-0.758809	0.811828	1	0.926944
									hsa00511	Other glycan degradation	16	-0.319929	-0.757493	0.782927	1	0.926944
									hsa05161	Hepatitis B	153	-0.214289	-0.752116	0.987342	1	0.926944
									hsa04620	Toll-like receptor signaling pathway	95	-0.223828	-0.748234	0.953571	1	0.926944
									hsa05415	Diabetic cardiomyopathy	173	-0.209056	-0.747021	0.986175	1	0.926944
									hsa04150	mTOR signaling pathway	146	-0.209081	-0.735207	0.98374	1	0.926944
									hsa00240	Pyrimidine metabolism	52	-0.239705	-0.729204	0.939828	1	0.926944
									hsa01240	Biosynthesis of cofactors	138	-0.207952	-0.728833	0.980237	1	0.926944
									hsa05163	Human cytomegalovirus infection	214	-0.194109	-0.727072	1	1	0.926944
									hsa05134	Legionellosis	56	-0.237798	-0.726044	0.93586	1	0.926944
									hsa04392	Hippo signaling pathway - multiple species	25	-0.27458	-0.72206	0.857881	1	0.926944
									hsa04141	Protein processing in endoplasmic reticulum	165	-0.202698	-0.719445	0.995652	1	0.926944
									hsa04115	p53 signaling pathway	70	-0.227469	-0.713574	0.949833	1	0.926944
									hsa04210	Apoptosis	132	-0.202854	-0.705649	0.988095	1	0.926944
									hsa00900	Terpenoid backbone biosynthesis	22	-0.275141	-0.699787	0.858586	1	0.926944
									hsa05340	Primary immunodeficiency	36	-0.242644	-0.694763	0.932432	1	0.926944
									hsa05020	Prion disease	242	-0.180235	-0.67617	1	1	0.926944
									hsa04668	TNF signaling pathway	113	-0.197396	-0.669319	0.988636	1	0.926944
									hsa05211	Renal cell carcinoma	65	-0.21508	-0.66917	0.964169	1	0.926944
									hsa04071	Sphingolipid signaling pathway	113	-0.196225	-0.66535	0.988636	1	0.926944
									hsa05212	Pancreatic cancer	76	-0.207125	-0.661937	0.979452	1	0.926944
									hsa04660	T cell receptor signaling pathway	101	-0.195838	-0.660028	0.989247	1	0.926944
									hsa04217	Necroptosis	122	-0.190379	-0.657894	1	1	0.926944
									hsa04140	Autophagy - animal	131	-0.184637	-0.643846	0.996016	1	0.926944
									hsa00790	Folate biosynthesis	24	-0.247572	-0.63901	0.939314	1	0.926944
									hsa05130	Pathogenic Escherichia coli infection	189	-0.17175	-0.624593	1	1	0.926944
									hsa00562	Inositol phosphate metabolism	73	-0.195328	-0.621155	0.990066	1	0.926944
									hsa00563	Glycosylphosphatidylinositol (GPI)-anchor biosynthesis	26	-0.23069	-0.611818	0.950131	1	0.926944
									hsa00520	Amino sugar and nucleotide sugar metabolism	47	-0.202993	-0.608701	0.997135	1	0.926944
									hsa00510	N-Glycan biosynthesis	51	-0.199798	-0.603773	0.994253	1	0.926944
									hsa00730	Thiamine metabolism	11	-0.272487	-0.600839	0.947991	1	0.926944
									hsa05160	Hepatitis C	146	-0.170111	-0.598175	1	1	0.926944
									hsa05213	Endometrial cancer	58	-0.193557	-0.594357	0.990909	1	0.926944
									hsa05220	Chronic myeloid leukemia	76	-0.185254	-0.592041	0.993151	1	0.926944
									hsa03250	Viral life cycle - HIV-1	58	-0.187264	-0.575033	0.993939	1	0.926944
									hsa05100	Bacterial invasion of epithelial cells	68	-0.177113	-0.556299	1	1	0.926944
									hsa05131	Shigellosis	214	-0.144629	-0.541736	1	1	0.926944
									hsa05135	Yersinia infection	132	-0.13226	-0.460081	1	1	0.926944
									hsa05168	Herpes simplex virus 1 infection	467	-0.107792	-0.433778	1	1	0.926944
									hsa04130	SNARE interactions in vesicular transport	33	-0.151905	-0.427807	1	1	0.926944
