# Supplementary material for: A novel prognostic signature and therapy guidance for hepatocellular carcinoma based on STEAP family
Source: BMC Med Genomics. 2024 Jan 8;17:16. doi: 10.1186/s12920-023-01789-0 (PMC10775544; doi:10.1186/s12920-023-01789-0)
Supplement: Supplementary file 5 — Additional file 5: Table S4. The GSEA analysis for GSE14520. [file 12920_2023_1789_MOESM5_ESM.xlsx]

## Sheet: Sheet1
Table S4. The GSEA analysis for GSE14520.
Enrichment in phenotype of high-risk group Description setSize enrichmentScore NES pvalue p.adjust qvalue									Enrichment in phenotype of low-risk group
ID	Description	setSize	enrichmentScore	NES	pvalue	p.adjust	qvalue		ID	Description	setSize	enrichmentScore	NES	pvalue	p.adjust	qvalue
hsa03010	Ribosome	94	0.632139	2.18428	5.20277e-08	1.73773e-05	1.5444e-05		hsa05204	Chemical carcinogenesis - DNA adducts	43	-0.661372	-1.96077	0.000199206	0.013307	0.0118266
hsa04978	Mineral absorption	46	0.665631	2.03533	5.07428e-05	0.00564936	0.00502086		hsa00430	Taurine and hypotaurine metabolism	12	-0.823028	-1.86167	0.000741877	0.0353981	0.03146
hsa03008	Ribosome biogenesis in eukaryotes	54	0.633295	2.00054	4.93111e-05	0.00564936	0.00502086		hsa00982	Drug metabolism - cytochrome P450	47	-0.600333	-1.81113	0.0013134	0.0508931	0.0452312
hsa03050	Proteasome	40	0.686079	2.03098	7.09736e-05	0.0059263	0.00526699		hsa04950	Maturity onset diabetes of the young	22	-0.710728	-1.84246	0.00153973	0.0514271	0.0457058
hsa04110	Cell cycle	137	0.457245	1.67184	0.000536355	0.0298571	0.0265355		hsa00830	Retinol metabolism	38	-0.584156	-1.68887	0.00530561	0.118138	0.104995
hsa03013	Nucleocytoplasmic transport	88	0.502443	1.72143	0.00137137	0.0508931	0.0452312		hsa00980	Metabolism of xenobiotics by cytochrome P450	48	-0.567489	-1.71734	0.00643938	0.134422	0.119467
hsa03020	RNA polymerase	22	0.694575	1.83348	0.00182026	0.0521706	0.0463665		hsa00260	Glycine, serine and threonine metabolism	31	-0.613485	-1.69827	0.00730454	0.137269	0.121998
hsa04216	Ferroptosis	36	0.627496	1.82906	0.00187439	0.0521706	0.0463665		hsa04710	Circadian rhythm	28	-0.61269	-1.66922	0.00925314	0.154527	0.137336
hsa05171	Coronavirus disease - COVID-19	193	0.386612	1.45831	0.00406792	0.104514	0.0928869		hsa04510	Focal adhesion	184	-0.393903	-1.44382	0.00915839	0.154527	0.137336
hsa03040	Spliceosome	101	0.454236	1.5844	0.00525006	0.118138	0.104995		hsa04530	Tight junction	138	-0.411243	-1.45184	0.010181	0.161927	0.143912
hsa05014	Amyotrophic lateral sclerosis	271	0.340195	1.33422	0.00739773	0.137269	0.121998		hsa00650	Butanoate metabolism	22	-0.643037	-1.66698	0.011644	0.165744	0.147305
hsa04970	Salivary secretion	72	0.458854	1.52454	0.0116654	0.165744	0.147305		hsa04911	Insulin secretion	73	-0.470847	-1.54806	0.012406	0.165744	0.147305
hsa03030	DNA replication	34	0.537289	1.5386	0.0164634	0.189613	0.168518		hsa05414	Dilated cardiomyopathy	84	-0.455024	-1.51905	0.0123595	0.165744	0.147305
hsa03018	RNA degradation	50	0.487293	1.5298	0.0292572	0.226982	0.20173		hsa00280	Valine, leucine and isoleucine degradation	41	-0.550607	-1.62547	0.0131886	0.169422	0.150574
hsa04657	IL-17 signaling pathway	85	0.415306	1.41318	0.0264106	0.226982	0.20173		hsa00590	Arachidonic acid metabolism	44	-0.517806	-1.53389	0.0139836	0.172983	0.153738
hsa05016	Huntington disease	231	0.333184	1.29533	0.0265375	0.226982	0.20173		hsa04024	cAMP signaling pathway	193	-0.377334	-1.39319	0.0160386	0.189613	0.168518
hsa04623	Cytosolic DNA-sensing pathway	59	0.438267	1.39853	0.0405904	0.269131	0.23919		hsa04930	Type II diabetes mellitus	42	-0.524408	-1.5484	0.0177905	0.192038	0.170673
hsa04390	Hippo signaling pathway	127	0.37437	1.35264	0.0408227	0.269131	0.23919		hsa04972	Pancreatic secretion	84	-0.444069	-1.48247	0.0178238	0.192038	0.170673
hsa04218	Cellular senescence	138	0.362757	1.32597	0.0410948	0.269131	0.23919		hsa00220	Arginine biosynthesis	17	-0.651775	-1.58615	0.0206107	0.20247	0.179945
hsa04120	Ubiquitin mediated proteolysis	116	0.361562	1.29237	0.0391494	0.269131	0.23919		hsa04340	Hedgehog signaling pathway	43	-0.521395	-1.54578	0.0201829	0.20247	0.179945
hsa05320	Autoimmune thyroid disease	47	0.463417	1.42693	0.0485092	0.311578	0.276915		hsa04976	Bile secretion	67	-0.479794	-1.54512	0.0204267	0.20247	0.179945
hsa03015	mRNA surveillance pathway	72	0.414183	1.37612	0.0509703	0.315084	0.280031		hsa01210	2-Oxocarboxylic acid metabolism	12	-0.695241	-1.57262	0.0299018	0.226982	0.20173
hsa05144	Malaria	44	0.447939	1.37176	0.0745342	0.366094	0.325366		hsa04964	Proximal tubule bicarbonate reclamation	21	-0.61059	-1.55885	0.0277103	0.226982	0.20173
hsa00480	Glutathione metabolism	42	0.454733	1.3634	0.0790598	0.379227	0.337038		hsa00591	Linoleic acid metabolism	19	-0.609311	-1.51858	0.0289702	0.226982	0.20173
hsa05132	Salmonella infection	211	0.318154	1.21384	0.0795181	0.379227	0.337038		hsa00140	Steroid hormone biosynthesis	41	-0.512336	-1.51249	0.0276176	0.226982	0.20173
hsa04145	Phagosome	130	0.341301	1.2338	0.0837004	0.382958	0.340354		hsa04727	GABAergic synapse	75	-0.451759	-1.4894	0.027669	0.226982	0.20173
hsa05323	Rheumatoid arthritis	79	0.376801	1.27214	0.098081	0.43104	0.383087		hsa05215	Prostate cancer	92	-0.426071	-1.44411	0.0281728	0.226982	0.20173
hsa03420	Nucleotide excision repair	53	0.397079	1.25569	0.130342	0.500393	0.444724		hsa04020	Calcium signaling pathway	219	-0.342636	-1.28448	0.0290414	0.226982	0.20173
hsa01523	Antifolate resistance	28	0.480366	1.31044	0.139434	0.517453	0.459886		hsa01522	Endocrine resistance	89	-0.42057	-1.40851	0.0354266	0.262944	0.233691
hsa04060	Cytokine-cytokine receptor interaction	245	0.291062	1.13171	0.161369	0.555642	0.493827		hsa00410	beta-Alanine metabolism	28	-0.543231	-1.47999	0.0401478	0.269131	0.23919
hsa03022	Basal transcription factors	36	0.42294	1.23281	0.184322	0.606946	0.539422		hsa04213	Longevity regulating pathway - multiple species	53	-0.477376	-1.46434	0.0374459	0.269131	0.23919
hsa05164	Influenza A	154	0.307725	1.13092	0.185355	0.606946	0.539422		hsa00310	Lysine degradation	49	-0.46967	-1.41772	0.0519119	0.315084	0.280031
hsa05143	African trypanosomiasis	32	0.439407	1.23979	0.189247	0.613676	0.545404		hsa00983	Drug metabolism - other enzymes	53	-0.458653	-1.40691	0.0549016	0.315084	0.280031
hsa03060	Protein export	19	0.489286	1.24284	0.192547	0.618371	0.549576		hsa04713	Circadian entrainment	82	-0.411254	-1.36388	0.0549242	0.315084	0.280031
hsa04215	Apoptosis - multiple species	28	0.437195	1.19267	0.228758	0.626642	0.556927		hsa04270	Vascular smooth muscle contraction	109	-0.390584	-1.34564	0.0556586	0.315084	0.280031
hsa00520	Amino sugar and nucleotide sugar metabolism	38	0.406262	1.18864	0.224359	0.626642	0.556927		hsa04935	Growth hormone synthesis, secretion and action	108	-0.388174	-1.33689	0.0554529	0.315084	0.280031
hsa05166	Human T-cell leukemia virus 1 infection	202	0.296875	1.12166	0.198547	0.626642	0.556927		hsa04931	Insulin resistance	95	-0.390455	-1.32205	0.054717	0.315084	0.280031
hsa04621	NOD-like receptor signaling pathway	146	0.305009	1.11569	0.21789	0.626642	0.556927		hsa01521	EGFR tyrosine kinase inhibitor resistance	75	-0.415186	-1.36882	0.0576208	0.320756	0.285071
hsa05131	Shigellosis	190	0.294168	1.10717	0.217184	0.626642	0.556927		hsa05214	Glioma	67	-0.437263	-1.40815	0.0620293	0.333412	0.296319
hsa05150	Staphylococcus aureus infection	71	0.341155	1.13528	0.234542	0.631749	0.561466		hsa04330	Notch signaling pathway	48	-0.447861	-1.35532	0.0639098	0.333412	0.296319
hsa00970	Aminoacyl-tRNA biosynthesis	15	0.498596	1.18938	0.254658	0.644036	0.572386		hsa05218	Melanoma	68	-0.416974	-1.34095	0.0648855	0.333412	0.296319
hsa04933	AGE-RAGE signaling pathway in diabetic complications	96	0.319365	1.11438	0.252677	0.644036	0.572386		hsa04514	Cell adhesion molecules	124	-0.377151	-1.31511	0.0625	0.333412	0.296319
hsa05203	Viral carcinogenesis	151	0.300376	1.10314	0.244292	0.644036	0.572386		hsa05205	Proteoglycans in cancer	181	-0.344076	-1.26131	0.0647986	0.333412	0.296319
hsa04915	Estrogen signaling pathway	117	0.306418	1.09741	0.248899	0.644036	0.572386		hsa04610	Complement and coagulation cascades	78	-0.401573	-1.32386	0.0716981	0.362836	0.32247
hsa04614	Renin-angiotensin system	21	0.439085	1.14674	0.274428	0.673964	0.598984		hsa04726	Serotonergic synapse	94	-0.398696	-1.35584	0.0744254	0.366094	0.325366
hsa05100	Bacterial invasion of epithelial cells	63	0.345163	1.11599	0.280514	0.677628	0.602241		hsa00630	Glyoxylate and dicarboxylate metabolism	21	-0.567535	-1.44893	0.0806142	0.379227	0.337038
hsa04064	NF-kappa B signaling pathway	91	0.317904	1.09197	0.28172	0.677628	0.602241		hsa04371	Apelin signaling pathway	115	-0.369995	-1.28581	0.0825688	0.382958	0.340354
hsa04966	Collecting duct acid secretion	21	0.43223	1.12884	0.288981	0.682273	0.606369		hsa04022	cGMP-PKG signaling pathway	144	-0.351434	-1.25361	0.0855615	0.386183	0.34322
hsa04512	ECM-receptor interaction	79	0.325045	1.0974	0.292111	0.682273	0.606369		hsa00350	Tyrosine metabolism	30	-0.49365	-1.36644	0.0898876	0.4003	0.355766
hsa04640	Hematopoietic cell lineage	87	0.321019	1.09663	0.288136	0.682273	0.606369		hsa04068	FoxO signaling pathway	118	-0.356821	-1.24359	0.100182	0.434556	0.386211
hsa00100	Steroid biosynthesis	18	0.446261	1.11827	0.327835	0.711916	0.632714		hsa04919	Thyroid hormone signaling pathway	111	-0.364897	-1.25731	0.108209	0.457491	0.406595
hsa03450	Non-homologous end-joining	11	0.50252	1.10463	0.339744	0.711916	0.632714		hsa05224	Breast cancer	128	-0.353779	-1.24092	0.106884	0.457491	0.406595
hsa00670	One carbon pool by folate	14	0.472447	1.09959	0.328482	0.711916	0.632714		hsa04940	Type I diabetes mellitus	40	-0.446295	-1.30494	0.111111	0.463889	0.412281
hsa05219	Bladder cancer	39	0.370527	1.08798	0.320513	0.711916	0.632714		hsa04971	Gastric acid secretion	61	-0.401881	-1.26753	0.121771	0.484186	0.430319
hsa00030	Pentose phosphate pathway	24	0.402582	1.08293	0.32981	0.711916	0.632714		hsa05032	Morphine addiction	77	-0.381955	-1.2568	0.120527	0.484186	0.430319
hsa04918	Thyroid hormone synthesis	64	0.333725	1.08101	0.324094	0.711916	0.632714		hsa04922	Glucagon signaling pathway	89	-0.371073	-1.24274	0.12069	0.484186	0.430319
hsa00330	Arginine and proline metabolism	36	0.369884	1.07816	0.334746	0.711916	0.632714		hsa04928	Parathyroid hormone synthesis, secretion and action	95	-0.364825	-1.23527	0.118868	0.484186	0.430319
hsa05230	Central carbon metabolism in cancer	66	0.325981	1.06944	0.344538	0.711916	0.632714		hsa00561	Glycerolipid metabolism	45	-0.425758	-1.26834	0.127376	0.500229	0.444578
hsa01232	Nucleotide metabolism	58	0.33394	1.06631	0.344828	0.711916	0.632714		hsa05202	Transcriptional misregulation in cancer	159	-0.326351	-1.17901	0.128801	0.500229	0.444578
hsa05216	Thyroid cancer	35	0.368206	1.06491	0.346237	0.711916	0.632714		hsa00071	Fatty acid degradation	39	-0.430701	-1.25558	0.138577	0.517453	0.459886
hsa00230	Purine metabolism	97	0.30456	1.06323	0.349785	0.711916	0.632714		hsa04630	JAK-STAT signaling pathway	146	-0.332281	-1.18804	0.137809	0.517453	0.459886
hsa03250	Viral life cycle - HIV-1	55	0.334289	1.06138	0.349138	0.711916	0.632714		hsa04910	Insulin signaling pathway	124	-0.340585	-1.18761	0.143382	0.526261	0.467713
hsa00600	Sphingolipid metabolism	36	0.363301	1.05897	0.351695	0.711916	0.632714		hsa04724	Glutamatergic synapse	96	-0.353316	-1.19932	0.149533	0.542869	0.482474
hsa04668	TNF signaling pathway	103	0.303489	1.05871	0.328125	0.711916	0.632714		hsa00053	Ascorbate and aldarate metabolism	15	-0.550658	-1.31636	0.152216	0.546667	0.48585
hsa05206	MicroRNAs in cancer	147	0.282824	1.03743	0.355353	0.714988	0.635444		hsa02010	ABC transporters	36	-0.4321	-1.23087	0.154717	0.549739	0.48858
hsa05133	Pertussis	64	0.324643	1.05159	0.364606	0.716343	0.636649		hsa04152	AMPK signaling pathway	105	-0.350788	-1.20696	0.15942	0.55465	0.492944
hsa04137	Mitophagy - animal	59	0.330304	1.05402	0.37365	0.721382	0.641128		hsa04810	Regulation of actin cytoskeleton	198	-0.314385	-1.16673	0.158703	0.55465	0.492944
hsa05012	Parkinson disease	195	0.274734	1.0368	0.378897	0.727308	0.646394		hsa00062	Fatty acid elongation	16	-0.534908	-1.28472	0.165385	0.563658	0.50095
hsa05017	Spinocerebellar ataxia	129	0.284494	1.02952	0.385965	0.736642	0.654689		hsa04310	Wnt signaling pathway	135	-0.330921	-1.16091	0.169429	0.571609	0.508017
hsa00565	Ether lipid metabolism	31	0.368716	1.0276	0.413276	0.766857	0.681543		hsa01200	Carbon metabolism	97	-0.344202	-1.17179	0.177239	0.591978	0.526119
hsa04613	Neutrophil extracellular trap formation	100	0.292486	1.01922	0.416667	0.768877	0.683338		hsa00120	Primary bile acid biosynthesis	15	-0.517871	-1.23798	0.208092	0.626642	0.556927
hsa04061	Viral protein interaction with cytokine and cytokine receptor	86	0.300106	1.02284	0.424628	0.770651	0.684915		hsa00040	Pentose and glucuronate interconversions	18	-0.492893	-1.21697	0.206963	0.626642	0.556927
hsa03440	Homologous recombination	35	0.349224	1.01001	0.434409	0.770651	0.684915		hsa00250	Alanine, aspartate and glutamate metabolism	27	-0.442209	-1.20204	0.216514	0.626642	0.556927
hsa00061	Fatty acid biosynthesis	16	0.415565	1.0086	0.454357	0.770651	0.684915		hsa05217	Basal cell carcinoma	49	-0.387111	-1.16851	0.222642	0.626642	0.556927
hsa04115	p53 signaling pathway	63	0.310761	1.00476	0.453961	0.770651	0.684915		hsa05410	Hypertrophic cardiomyopathy	80	-0.351627	-1.16311	0.215501	0.626642	0.556927
hsa04114	Oocyte meiosis	95	0.287414	1.00264	0.451271	0.770651	0.684915		hsa04974	Protein digestion and absorption	78	-0.352707	-1.16277	0.213208	0.626642	0.556927
hsa05022	Pathways of neurodegeneration - multiple diseases	372	0.246888	1.00133	0.44557	0.770651	0.684915		hsa05231	Choline metabolism in cancer	83	-0.346265	-1.15188	0.224953	0.626642	0.556927
hsa04144	Endocytosis	201	0.262613	0.992625	0.4689	0.790972	0.702975		hsa01230	Biosynthesis of amino acids	59	-0.365014	-1.14473	0.226345	0.626642	0.556927
hsa04150	mTOR signaling pathway	124	0.26864	0.971799	0.50655	0.825306	0.73349		hsa03320	PPAR signaling pathway	62	-0.361616	-1.14338	0.228893	0.626642	0.556927
hsa05417	Lipid and atherosclerosis	190	0.261594	0.984568	0.51074	0.828093	0.735966		hsa04926	Relaxin signaling pathway	113	-0.326961	-1.13486	0.214936	0.626642	0.556927
hsa00790	Folate biosynthesis	20	0.361712	0.932547	0.517454	0.828408	0.736247		hsa05207	Chemical carcinogenesis - receptor activation	164	-0.310495	-1.12853	0.201049	0.626642	0.556927
hsa05210	Colorectal cancer	82	0.284338	0.965841	0.521097	0.828792	0.736588		hsa04261	Adrenergic signaling in cardiomyocytes	133	-0.320609	-1.1229	0.210721	0.626642	0.556927
hsa04066	HIF-1 signaling pathway	101	0.279063	0.973385	0.527473	0.831409	0.738914		hsa04014	Ras signaling pathway	201	-0.300221	-1.11559	0.219178	0.626642	0.556927
hsa00534	Glycosaminoglycan biosynthesis - heparan sulfate / heparin	20	0.358948	0.92542	0.527721	0.831409	0.738914		hsa04725	Cholinergic synapse	94	-0.335657	-1.14147	0.233333	0.631749	0.561466
hsa04929	GnRH secretion	59	0.298339	0.952013	0.546436	0.848882	0.754443		hsa04146	Peroxisome	71	-0.351729	-1.14718	0.251407	0.644036	0.572386
hsa04217	Necroptosis	112	0.267039	0.947822	0.592105	0.850646	0.75601		hsa04750	Inflammatory mediator regulation of TRP channels	81	-0.341898	-1.13451	0.25283	0.644036	0.572386
hsa05120	Epithelial cell signaling in Helicobacter pylori infection	63	0.291563	0.942686	0.563169	0.850646	0.75601		hsa00270	Cysteine and methionine metabolism	44	-0.382855	-1.13413	0.248555	0.644036	0.572386
hsa04912	GnRH signaling pathway	80	0.277273	0.936802	0.59408	0.850646	0.75601		hsa04921	Oxytocin signaling pathway	125	-0.316809	-1.1051	0.256458	0.644036	0.572386
hsa05134	Legionellosis	48	0.296475	0.921798	0.608511	0.850646	0.75601		hsa05130	Pathogenic Escherichia coli infection	164	-0.302548	-1.09965	0.246503	0.644036	0.572386
hsa04975	Fat digestion and absorption	35	0.31684	0.916351	0.576344	0.850646	0.75601		hsa04670	Leukocyte transendothelial migration	95	-0.330808	-1.12009	0.260377	0.649	0.576798
hsa05235	PD-L1 expression and PD-1 checkpoint pathway in cancer	79	0.271211	0.915653	0.641791	0.850646	0.75601		hsa00380	Tryptophan metabolism	35	-0.39971	-1.13519	0.26257	0.649617	0.577347
hsa05220	Chronic myeloid leukemia	72	0.275408	0.915039	0.633262	0.850646	0.75601		hsa04015	Rap1 signaling pathway	187	-0.293975	-1.07978	0.282007	0.677628	0.602241
hsa04913	Ovarian steroidogenesis	39	0.311305	0.914086	0.611111	0.850646	0.75601		hsa04151	PI3K-Akt signaling pathway	315	-0.273352	-1.06247	0.291326	0.682273	0.606369
hsa03410	Base excision repair	40	0.308366	0.912847	0.607219	0.850646	0.75601		hsa04072	Phospholipase D signaling pathway	132	-0.30567	-1.07188	0.296296	0.687243	0.610786
hsa00240	Pyrimidine metabolism	42	0.301343	0.903504	0.596154	0.850646	0.75601		hsa04916	Melanogenesis	84	-0.328102	-1.09533	0.307692	0.708753	0.629904
hsa01250	Biosynthesis of nucleotide sugars	28	0.330955	0.90285	0.594771	0.850646	0.75601		hsa04211	Longevity regulating pathway	77	-0.329789	-1.08515	0.318267	0.711916	0.632714
hsa05140	Leishmaniasis	69	0.272298	0.902013	0.644351	0.850646	0.75601		hsa00620	Pyruvate metabolism	38	-0.373367	-1.07945	0.331461	0.711916	0.632714
hsa00052	Galactose metabolism	25	0.323559	0.869404	0.63067	0.850646	0.75601		hsa04260	Cardiac muscle contraction	69	-0.330621	-1.06931	0.341603	0.711916	0.632714
hsa00860	Porphyrin metabolism	24	0.320376	0.861796	0.621564	0.850646	0.75601		hsa05223	Non-small cell lung cancer	68	-0.332467	-1.06918	0.337786	0.711916	0.632714
hsa00360	Phenylalanine metabolism	13	0.373361	0.846666	0.643011	0.850646	0.75601		hsa04550	Signaling pathways regulating pluripotency of stem cells	121	-0.304626	-1.06209	0.319188	0.711916	0.632714
hsa00564	Glycerophospholipid metabolism	66	0.271989	0.892314	0.653361	0.855775	0.760569		hsa04360	Axon guidance	153	-0.292131	-1.05336	0.334501	0.711916	0.632714
hsa04010	MAPK signaling pathway	273	0.236809	0.93084	0.670854	0.871675	0.7747		hsa00563	Glycosylphosphatidylinositol (GPI)-anchor biosynthesis	19	-0.432866	-1.07883	0.364162	0.716343	0.636649
hsa05110	Vibrio cholerae infection	42	0.28684	0.86002	0.679487	0.871675	0.7747		hsa05418	Fluid shear stress and atherosclerosis	127	-0.297585	-1.04224	0.364299	0.716343	0.636649
hsa00592	alpha-Linolenic acid metabolism	15	0.349983	0.834871	0.681159	0.871675	0.7747		hsa04723	Retrograde endocannabinoid signaling	116	-0.299315	-1.04194	0.359633	0.716343	0.636649
hsa00900	Terpenoid backbone biosynthesis	19	0.323899	0.822737	0.689441	0.878906	0.781126		hsa04672	Intestinal immune network for IgA production	40	-0.360612	-1.05441	0.367232	0.717283	0.637484
hsa05020	Prion disease	207	0.239916	0.913426	0.696386	0.883425	0.785143		hsa05208	Chemical carcinogenesis - reactive oxygen species	167	-0.286404	-1.03886	0.369912	0.718317	0.638403
hsa00604	Glycosphingolipid biosynthesis - ganglio series	12	0.36925	0.824293	0.698276	0.883425	0.785143		hsa04960	Aldosterone-regulated sodium reabsorption	34	-0.367355	-1.04048	0.391386	0.741961	0.659417
hsa04927	Cortisol synthesis and secretion	56	0.2655	0.846102	0.759657	0.929397	0.826		hsa04925	Aldosterone synthesis and secretion	83	-0.310456	-1.03276	0.393195	0.741961	0.659417
hsa00770	Pantothenate and CoA biosynthesis	19	0.30535	0.775621	0.770186	0.932961	0.829168		hsa04920	Adipocytokine signaling pathway	64	-0.326562	-1.04145	0.397749	0.746337	0.663306
hsa04650	Natural killer cell mediated cytotoxicity	109	0.245934	0.869292	0.784017	0.936138	0.831992		hsa04740	Olfactory transduction	71	-0.316998	-1.0339	0.409006	0.763173	0.678269
hsa05416	Viral myocarditis	55	0.258925	0.822098	0.793103	0.942692	0.837817		hsa05213	Endometrial cancer	55	-0.330889	-1.01942	0.425651	0.770651	0.684915
hsa00513	Various types of N-glycan biosynthesis	30	0.283845	0.78861	0.797009	0.943975	0.838956		hsa05212	Pancreatic cancer	74	-0.308929	-1.01663	0.425094	0.770651	0.684915
hsa05169	Epstein-Barr virus infection	187	0.229356	0.864427	0.823113	0.95152	0.845663		hsa00010	Glycolysis / Gluconeogenesis	56	-0.327729	-1.01366	0.43097	0.770651	0.684915
hsa05034	Alcoholism	85	0.244664	0.832529	0.809725	0.95152	0.845663		hsa04210	Apoptosis	127	-0.288965	-1.01204	0.428051	0.770651	0.684915
hsa04520	Adherens junction	85	0.242577	0.825426	0.82241	0.95152	0.845663		hsa04744	Phototransduction	23	-0.386615	-1.01001	0.451923	0.770651	0.684915
hsa03430	Mismatch repair	22	0.285375	0.753308	0.808732	0.95152	0.845663		hsa01524	Platinum drug resistance	67	-0.313513	-1.00963	0.438795	0.770651	0.684915
hsa00730	Thiamine metabolism	10	0.330821	0.716257	0.816842	0.95152	0.845663		hsa04662	B cell receptor signaling pathway	76	-0.303405	-1.00308	0.445269	0.770651	0.684915
hsa05165	Human papillomavirus infection	291	0.217646	0.863374	0.879012	0.957939	0.851368		hsa00051	Fructose and mannose metabolism	30	-0.361519	-1.0007	0.441948	0.770651	0.684915
hsa05167	Kaposi sarcoma-associated herpesvirus infection	171	0.225764	0.843767	0.865297	0.957939	0.851368		hsa04932	Non-alcoholic fatty liver disease	132	-0.284865	-0.998925	0.444444	0.770651	0.684915
hsa05162	Measles	125	0.232775	0.843031	0.86087	0.957939	0.851368		hsa04350	TGF-beta signaling pathway	92	-0.293647	-0.995274	0.454545	0.770651	0.684915
hsa05145	Toxoplasmosis	103	0.240916	0.840429	0.852679	0.957939	0.851368		hsa04666	Fc gamma R-mediated phagocytosis	85	-0.295433	-0.985299	0.480151	0.801977	0.712756
hsa04140	Autophagy - animal	122	0.230702	0.832806	0.87146	0.957939	0.851368		hsa00514	Other types of O-glycan biosynthesis	29	-0.358876	-0.979051	0.480226	0.801977	0.712756
hsa04012	ErbB signaling pathway	77	0.236572	0.795281	0.859873	0.957939	0.851368		hsa00020	Citrate cycle (TCA cycle)	29	-0.354786	-0.967892	0.493409	0.819893	0.728679
hsa04730	Long-term depression	51	0.243268	0.764323	0.860515	0.957939	0.851368		hsa04080	Neuroactive ligand-receptor interaction	300	-0.256082	-0.986666	0.496622	0.821147	0.729793
hsa00603	Glycosphingolipid biosynthesis - globo and isoglobo series	13	0.312831	0.709402	0.855914	0.957939	0.851368		hsa04924	Renin secretion	61	-0.308769	-0.973857	0.505535	0.825306	0.73349
hsa00910	Nitrogen metabolism	16	0.29201	0.708728	0.846473	0.957939	0.851368		hsa04611	Platelet activation	104	-0.281976	-0.970963	0.505415	0.825306	0.73349
hsa00601	Glycosphingolipid biosynthesis - lacto and neolacto series	25	0.261751	0.703326	0.883369	0.957939	0.851368		hsa04722	Neurotrophin signaling pathway	110	-0.279912	-0.966034	0.516667	0.828408	0.736247
hsa00511	Other glycan degradation	12	0.304791	0.680397	0.872845	0.957939	0.851368		hsa00531	Glycosaminoglycan degradation	18	-0.38324	-0.946231	0.518375	0.828408	0.736247
hsa05010	Alzheimer disease	301	0.214086	0.851643	0.894866	0.964145	0.856883		hsa00640	Propanoate metabolism	27	-0.341694	-0.928812	0.541284	0.848775	0.754347
hsa05170	Human immunodeficiency virus 1 infection	184	0.218235	0.822483	0.899767	0.966309	0.858806		hsa04142	Lysosome	114	-0.274169	-0.953726	0.544627	0.848882	0.754443
hsa04136	Autophagy - other	27	0.248864	0.67325	0.916849	0.972151	0.863998		hsa05200	Pathways in cancer	475	-0.24063	-0.964706	0.569052	0.850646	0.75601
hsa05161	Hepatitis B	148	0.218169	0.800266	0.93135	0.975144	0.866658		hsa05225	Hepatocellular carcinoma	142	-0.265505	-0.943102	0.586762	0.850646	0.75601
hsa05163	Human cytomegalovirus infection	199	0.210481	0.794526	0.956938	0.983034	0.87367		hsa00515	Mannose type O-glycan biosynthesis	14	-0.396459	-0.938447	0.554702	0.850646	0.75601
hsa04659	Th17 cell differentiation	98	0.214887	0.74797	0.950216	0.983034	0.87367		hsa04917	Prolactin signaling pathway	66	-0.293277	-0.937455	0.557034	0.850646	0.75601
hsa04721	Synaptic vesicle cycle	64	0.215144	0.696899	0.959488	0.983034	0.87367		hsa01240	Biosynthesis of cofactors	103	-0.272243	-0.936118	0.570397	0.850646	0.75601
hsa05332	Graft-versus-host disease	37	0.22178	0.648802	0.959402	0.983034	0.87367		hsa04070	Phosphatidylinositol signaling system	81	-0.281598	-0.93442	0.581132	0.850646	0.75601
hsa04962	Vasopressin-regulated water reabsorption	38	0.209464	0.61285	0.976496	0.996007	0.8852		hsa04062	Chemokine signaling pathway	166	-0.257223	-0.933958	0.619048	0.850646	0.75601
hsa00190	Oxidative phosphorylation	82	0.1883	0.63962	0.99789	0.99789	0.886874		hsa04540	Gap junction	80	-0.282242	-0.933599	0.574669	0.850646	0.75601
hsa04622	RIG-I-like receptor signaling pathway	63	0.172103	0.556445	0.997859	0.99789	0.886874		hsa04961	Endocrine and other factor-regulated calcium reabsorption	49	-0.308939	-0.932547	0.6	0.850646	0.75601
hsa03460	Fanconi anemia pathway	37	0.188762	0.55221	0.989316	0.99789	0.886874		hsa05146	Amoebiasis	99	-0.269641	-0.91998	0.604824	0.850646	0.75601
hsa05033	Nicotine addiction	31	0.192687	0.537011	0.991435	0.99789	0.886874		hsa00533	Glycosaminoglycan biosynthesis - keratan sulfate	11	-0.417889	-0.919451	0.58427	0.850646	0.75601
hsa05340	Primary immunodeficiency	33	0.189379	0.536314	0.99569	0.99789	0.886874		hsa00562	Inositol phosphate metabolism	64	-0.286902	-0.914968	0.613508	0.850646	0.75601
									hsa04923	Regulation of lipolysis in adipocytes	52	-0.297832	-0.914512	0.628466	0.850646	0.75601
									hsa04914	Progesterone-mediated oocyte maturation	74	-0.277799	-0.914188	0.593633	0.850646	0.75601
									hsa05222	Small cell lung cancer	90	-0.271651	-0.911269	0.636711	0.850646	0.75601
									hsa04664	Fc epsilon RI signaling pathway	60	-0.28926	-0.908394	0.621269	0.850646	0.75601
									hsa00340	Histidine metabolism	17	-0.372478	-0.906457	0.583815	0.850646	0.75601
									hsa00450	Selenocompound metabolism	11	-0.411089	-0.90449	0.602996	0.850646	0.75601
									hsa00500	Starch and sucrose metabolism	27	-0.331107	-0.900035	0.6	0.850646	0.75601
									hsa04742	Taste transduction	59	-0.286166	-0.897453	0.634508	0.850646	0.75601
									hsa04392	Hippo signaling pathway - multiple species	21	-0.348477	-0.889671	0.596929	0.850646	0.75601
									hsa00532	Glycosaminoglycan biosynthesis - chondroitin sulfate / dermatan sulfate	16	-0.366053	-0.879169	0.638462	0.850646	0.75601
									hsa00512	Mucin type O-glycan biosynthesis	21	-0.336802	-0.859865	0.635317	0.850646	0.75601
									hsa05226	Gastric cancer	130	-0.259877	-0.912117	0.653285	0.855775	0.760569
									hsa04141	Protein processing in endoplasmic reticulum	144	-0.256205	-0.913912	0.668449	0.871675	0.7747
									hsa04934	Cushing syndrome	130	-0.255891	-0.898127	0.680657	0.871675	0.7747
									hsa04728	Dopaminergic synapse	114	-0.256973	-0.893909	0.679417	0.871675	0.7747
									hsa05322	Systemic lupus erythematosus	44	-0.291398	-0.863206	0.716763	0.903392	0.802888
									hsa05415	Diabetic cardiomyopathy	157	-0.247152	-0.891936	0.728723	0.904921	0.804247
									hsa04660	T cell receptor signaling pathway	96	-0.255162	-0.866138	0.725234	0.904921	0.804247
									hsa04973	Carbohydrate digestion and absorption	37	-0.294561	-0.846638	0.722846	0.904921	0.804247
									hsa01212	Fatty acid metabolism	46	-0.280964	-0.842827	0.728814	0.904921	0.804247
									hsa05211	Renal cell carcinoma	64	-0.267157	-0.851997	0.739212	0.914433	0.812701
									hsa00760	Nicotinate and nicotinamide metabolism	24	-0.303363	-0.800241	0.748582	0.922607	0.819966
									hsa04380	Osteoclast differentiation	121	-0.248885	-0.867748	0.758303	0.929397	0.826
									hsa04720	Long-term potentiation	61	-0.266216	-0.839644	0.769373	0.932961	0.829168
									hsa05412	Arrhythmogenic right ventricular cardiomyopathy	68	-0.25832	-0.830734	0.772901	0.932961	0.829168
									hsa05031	Amphetamine addiction	57	-0.265412	-0.82527	0.776536	0.932961	0.829168
									hsa04979	Cholesterol metabolism	45	-0.275969	-0.822114	0.773764	0.932961	0.829168
									hsa05030	Cocaine addiction	41	-0.275508	-0.813339	0.784787	0.936138	0.831992
									hsa04714	Thermogenesis	161	-0.235352	-0.85258	0.823322	0.95152	0.845663
									hsa05160	Hepatitis C	138	-0.23982	-0.846656	0.820652	0.95152	0.845663
									hsa04814	Motor proteins	143	-0.233158	-0.826691	0.876812	0.957939	0.851368
									hsa04936	Alcoholic liver disease	126	-0.23605	-0.826164	0.845173	0.957939	0.851368
									hsa04620	Toll-like receptor signaling pathway	93	-0.237747	-0.807067	0.848148	0.957939	0.851368
									hsa04625	C-type lectin receptor signaling pathway	94	-0.235321	-0.800256	0.859259	0.957939	0.851368
									hsa04071	Sphingolipid signaling pathway	109	-0.232063	-0.7995	0.866419	0.957939	0.851368
									hsa04370	VEGF signaling pathway	50	-0.258171	-0.781877	0.835539	0.957939	0.851368
									hsa05310	Asthma	27	-0.264867	-0.719977	0.86789	0.957939	0.851368
									hsa04977	Vitamin digestion and absorption	17	-0.287555	-0.69979	0.880539	0.957939	0.851368
									hsa01040	Biosynthesis of unsaturated fatty acids	18	-0.277929	-0.686215	0.889749	0.961735	0.854741
									hsa04130	SNARE interactions in vesicular transport	30	-0.251397	-0.695875	0.904494	0.968273	0.860551
									hsa05135	Yersinia infection	123	-0.227953	-0.795227	0.910092	0.969367	0.861523
									hsa05142	Chagas disease	95	-0.225634	-0.76398	0.911321	0.969367	0.861523
									hsa05152	Tuberculosis	161	-0.217728	-0.788734	0.929329	0.975144	0.866658
									hsa05321	Inflammatory bowel disease	60	-0.229711	-0.721385	0.927239	0.975144	0.866658
									hsa05221	Acute myeloid leukemia	65	-0.223969	-0.715533	0.926692	0.975144	0.866658
									hsa00510	N-Glycan biosynthesis	42	-0.229449	-0.677482	0.940075	0.981203	0.872043
									hsa05168	Herpes simplex virus 1 infection	285	-0.212398	-0.814643	0.954698	0.983034	0.87367
									hsa04612	Antigen processing and presentation	64	-0.21678	-0.691339	0.954972	0.983034	0.87367
									hsa04658	Th1 and Th2 cell differentiation	83	-0.194212	-0.646061	0.981096	0.996007	0.8852
									hsa05330	Allograft rejection	34	-0.215591	-0.610627	0.979401	0.996007	0.8852
